# Supplementary material for: Proton-transfer-reaction mass spectrometry (PTR-MS) for online monitoring of glucose depletion and cell concentrations in HEK 293 gene therapy processes
Source: Biotechnol Lett. 2021 Nov 12;44(1):77–88. doi: 10.1007/s10529-021-03205-y (PMC8854141; doi:10.1007/s10529-021-03205-y)
Supplement: Supplementary file 1 — Supplementary file1 (XLSX 25040 kb) [file 10529_2021_3205_MOESM1_ESM.xlsx]

## Sheet: Process_Non-Transfected
Process Time (days)	18 (ppb)	21 (ppb)	22 (ppb)	23 (ppb)	24 (ppb)	25 (ppb)	26 (ppb)	27 (ppb)	28 (ppb)	29 (ppb)	30 (ppb)	31 (ppb)	32 (ppb)	33 (ppb)	34 (ppb)	35 (ppb)	36 (ppb)	37 (ppb)	38 (ppb)	39 (ppb)	40 (ppb)	41 (ppb)	42 (ppb)	43 (ppb)	44 (ppb)	45 (ppb)	46 (ppb)	47 (ppb)	48 (ppb)	49 (ppb)	50 (ppb)	51 (ppb)	52 (ppb)	53 (ppb)	54 (ppb)	55 (ppb)	56 (ppb)	57 (ppb)	58 (ppb)	59 (ppb)	60 (ppb)	61 (ppb)	62 (ppb)	63 (ppb)	64 (ppb)	65 (ppb)	66 (ppb)	67 (ppb)	68 (ppb)
0	740.238	4.225e+07	0.0934836	0.0933772	8.0252e-07	0.0922578	0.0931743	0.274796	0.182751	53.3636	142.64	0.804249	1011.41	50.7594	4.81796	0.170006	0.252103	3559.75	5.11453	17.008	0.160065	16.9859	0.682176	17.3805	0.493113	66.7355	1.69445	13.2792	0.389182	2.70037	0.351166	0.24876	0.0273565	0.134831	0.0533331	2.33014	0.310318	13.3037	0.660668	197.349	6.54294	1.10689	0.159615	14.2526	0.387034	0.589425	0.035363	0.082008	0.397775
0.00107639	742.517	4.115e+07	0.000301489	0.0933772	8.0252e-07	4.3379e-05	0.0931743	0.367472	0.182751	52.3687	142.931	1.15741	1004.61	51.4478	5.41269	0.00106902	0.336106	3559.75	4.96325	17.1579	0.240572	17.4101	0.744474	16.0968	0.772962	65.4416	1.82605	13.5913	0.457898	2.35108	0.210506	0.289515	0.0819064	0.107464	0.0800833	2.26293	0.404197	13.1908	0.801861	194.343	6.76133	1.00116	0.123112	14.6345	0.468349	0.611166	0.0237246	0.0701354	0.386668
0.0021412	753.914	4.13e+07	0.0934836	2.1903e-05	8.0252e-07	4.3379e-05	-0.000503805	-0.00042339	0.363522	50.7106	140.017	1.42159	994.401	54.6605	4.30819	0.254614	0.168099	3582.31	5.39187	17.1579	0.320797	17.0142	0.792614	16.4246	0.743075	65.9592	1.82605	12.9672	0.29023	2.48098	0.294902	0.222039	0.150339	0.121147	0.0800833	2.47298	0.310318	13.755	0.841395	193.797	6.02427	1.50271	0.196117	14.3799	0.30572	0.624753	0.0237246	0.105753	0.375561
0.00320602	735.679	4.08e+07	0.0934836	2.1903e-05	0.0930857	4.3379e-05	-0.000503805	0.367472	0.0927818	54.3584	141.474	0.804249	1011.41	51.9067	5.32773	0.33783	0.0840956	3604.87	5.19017	18.6073	0.160065	16.6182	0.854912	16.2607	0.743075	66.2179	1.55043	13.1492	0.471641	2.74367	0.252704	0.354291	0.0547016	0.162483	0.0533331	2.30213	0.310318	12.8241	0.765151	192.704	6.67943	1.45391	0.196117	14.6345	0.30572	0.564968	0.0590862	0.0938806	0.422767
0.00427083	758.472	4.16e+07	0.000301489	2.1903e-05	8.0252e-07	4.3379e-05	-0.000503805	0.45734	0.272998	55.3533	136.228	0.893235	1011.41	50.5299	4.90292	0.170006	0.0840956	3582.31	5.03889	16.933	0.160065	16.7313	0.792614	16.725	0.596358	64.1478	1.89061	13.7213	0.37269	2.57047	0.19644	0.316505	0.0273565	0.0800966	0.0132359	2.46177	0.404197	12.9369	0.674787	194.343	6.26995	1.48915	0.220359	14.4563	0.468349	0.404634	0.0119747	0.0463903	0.397775
0.00533565	742.517	4.025e+07	0.186666	2.1903e-05	8.0252e-07	4.3379e-05	-0.000503805	0.274796	0.272998	48.3893	141.183	1.77197	1021.62	54.2015	4.98788	0.00106902	0.0840956	3559.75	5.77005	16.7331	0.0792762	16.5617	0.634036	15.9876	0.626245	62.5952	1.79873	13.4353	0.444155	2.27602	0.26677	0.261985	0.0136699	0.107464	0.066849	2.29093	0.483853	13.614	0.711497	193.251	6.35185	1.44307	0.171875	14.2272	0.514427	0.578555	0.035363	0.117626	0.444982
0.00641204	751.634	4.16e+07	0.000301489	2.1903e-05	8.0252e-07	4.3379e-05	-0.000503805	0.183244	0.0927818	56.3482	137.103	1.15741	994.401	54.431	4.19491	0.33783	0.252103	3559.75	5.11453	15.2087	0.320797	16.5051	0.744474	15.9876	0.713189	65.1829	1.66713	13.3832	0.33146	2.70037	0.140177	0.27521	0.136597	0.0937802	0.0800833	2.42256	0.350145	13.078	0.725617	196.256	6.35185	1.22618	0.23262	14.8128	0.514427	0.48616	0.0119747	0.0463903	0.364453
0.00747685	747.076	4.21e+07	0.0934836	2.1903e-05	8.0252e-07	0.0922578	-0.000503805	0.550016	0.272998	52.0371	131.565	0.893235	1021.62	54.8899	3.51522	0.170006	0.168099	3559.75	5.19017	16.933	-0.00123065	16.6182	0.727484	17.2167	0.669717	62.5952	1.75901	13.5393	0.29023	2.35108	0.126111	0.27521	0.0547016	0.121147	0.0800833	2.44777	0.458249	12.7395	0.736912	194.89	6.48834	1.5488	0.159615	13.8198	0.408718	0.611166	0.0119747	0.0348004	0.408883
0.00854167	747.076	4.28e+07	0.000301489	0.0933772	8.0252e-07	4.3379e-05	-0.000503805	0.367472	0.182751	55.3533	140.308	1.15741	997.803	53.5131	4.64804	0.254614	0.0840956	3537.19	4.88762	18.8822	0.240572	16.3071	0.823763	16.2607	0.859906	60.7838	1.73417	13.1492	0.457898	2.26159	0.19644	0.222039	0.0684442	0.0937802	0.0132359	2.52619	0.469628	12.5984	0.686082	192.158	6.48834	1.48915	0.135372	13.4888	0.212479	0.635623	0.0237246	0.0938806	0.456089
0.00960648	737.959	4.105e+07	0.186666	2.1903e-05	0.0930857	0.0922578	0.0931743	0.0914101	0.182751	51.7055	135.354	1.42159	1028.42	51.4478	5.86581	0.0856768	0.168099	3559.75	6.42558	16.2833	0.160065	16.7879	0.665185	17.162	0.699604	61.8189	1.69445	13.7993	0.275112	2.40881	0.252704	0.168599	0.0409589	0.0800966	0.0400987	2.61861	0.338766	12.9652	0.595719	192.431	6.07886	1.44307	0.183857	13.1833	0.468349	0.578555	0.000196792	0.0938806	0.342239
0.0106713	747.076	4.145e+07	0.186666	2.1903e-05	8.0252e-07	0.0922578	0.0931743	0.274796	0.45238	58.0063	135.645	1.50779	1011.41	55.3489	5.32773	0.00106902	0.0840956	3537.19	5.4675	16.2833	0.0792762	16.9293	0.727484	17.3805	0.626245	63.1127	1.57526	13.6693	0.261094	2.23272	0.210506	0.27521	0.0273565	0.121147	0.106834	2.61861	0.389973	12.7113	0.81598	194.07	6.40645	1.18009	0.171875	13.6416	0.42227	0.472572	0.0119747	0.0938806	0.547725
0.0117361	740.238	4.085e+07	0.186666	0.0933772	8.0252e-07	0.0922578	-0.000503805	0.367472	0.45238	58.0063	139.143	0.629058	1021.62	53.2836	4.90292	0.00106902	9.20695e-05	3537.19	4.96325	17.3078	-0.00123065	17.4101	0.665185	17.0255	0.580056	62.8539	1.60257	13.7993	0.275112	2.61377	0.182375	0.222039	0.109392	0.066413	0.0132359	2.13129	0.310318	12.9652	0.931759	194.343	6.57024	1.31022	0.208378	14.3545	0.316562	0.461702	0.0473641	0.105753	0.503295
0.0128125	763.031	4.145e+07	0.186666	2.1903e-05	8.0252e-07	4.3379e-05	-0.000503805	0.0914101	0.363522	56.6798	142.057	1.24362	1018.22	50.9888	4.733	0.254614	0.168099	3559.75	5.77005	16.3582	0.160065	17.1273	0.775623	17.162	0.566472	62.0776	1.89061	12.8372	0.345203	2.46654	0.238638	0.340796	0.109392	0.0527294	0.0400987	2.50098	0.429801	12.542	0.751031	195.436	6.51564	1.13129	0.147354	13.8452	0.468349	0.635623	0.0119747	0.0582628	0.386668
0.0138773	742.517	4.155e+07	0.000301489	0.0933772	8.0252e-07	4.3379e-05	-0.000503805	0.183244	0.0927818	53.6952	144.097	1.06843	1021.62	53.7426	3.68514	0.170006	0.168099	3559.75	5.39187	16.6581	0.160065	16.6182	0.744474	15.6598	0.609943	61.3013	1.6423	13.4613	0.416668	2.55315	0.26677	0.208544	0.0547016	0.0937802	0.066849	2.18451	0.310318	12.7959	0.660668	197.895	6.89782	1.31022	0.244602	14.4818	0.503585	0.703561	0.0237246	0.164833	0.561609
0.0149421	756.193	4.095e+07	0.279848	0.0933772	0.0930857	4.3379e-05	-0.000503805	0.0914101	0.00253504	53.032	137.394	0.804249	1021.62	51.6773	5.1578	0.254614	0.252103	3559.75	4.96325	17.2329	0.0792762	17.6646	0.696334	17.9814	0.713189	62.0776	1.95517	12.6552	0.33146	2.6282	0.210506	0.261985	0.0409589	0.1488	-0.000167428	2.30213	0.429801	12.0906	0.827276	195.436	6.89782	1.38342	0.220359	14.1508	0.36264	0.670951	0.0237246	0.0701354	0.583823
0.0160069	735.679	4.13e+07	0.279848	2.1903e-05	8.0252e-07	0.0922578	-0.000503805	0.367472	0.363522	56.6798	140.017	1.06843	1021.62	51.4478	3.94002	0.254614	9.20695e-05	3559.75	6.0726	18.0326	0.240572	16.9859	0.792614	17.3532	0.772962	60.7838	2.02221	13.0712	0.345203	2.46654	0.224572	0.24876	0.0684442	0.0800966	-0.000167428	2.1705	0.404197	12.7677	0.635253	192.431	6.48834	1.13129	0.0988698	13.9471	0.30572	0.611166	0.035363	0.082008	0.628253
0.0170718	747.076	3.93e+07	0.0934836	2.1903e-05	8.0252e-07	4.3379e-05	-0.000503805	0.183244	0.272998	53.032	142.057	1.06843	1031.83	53.0541	5.1578	0.0856768	0.252103	3514.63	5.31623	16.4332	0.160065	16.5334	0.806772	16.6977	0.580056	61.0425	1.65472	12.8892	0.37269	2.27602	0.280836	0.27521	0.0409589	0.134831	0.026611	2.5794	0.458249	12.0906	0.736912	196.529	6.32455	1.31022	0.123112	13.6161	0.42227	0.426374	0.0237246	0.082008	0.375561
0.0181481	737.959	4.115e+07	0.0934836	2.1903e-05	8.0252e-07	4.3379e-05	-0.000503805	0.183244	0.363522	55.3533	142.348	1.24362	990.998	53.5131	5.69589	0.0856768	0.168099	3514.63	5.39187	18.5324	0.160065	16.6748	0.651027	16.3153	0.536585	59.7487	1.60257	13.5653	0.430412	2.33376	0.210506	0.394777	0.0273565	0.066413	0.106834	2.26293	0.429801	11.9778	0.957174	193.524	6.59753	1.64369	0.183857	14.5072	0.571347	0.450832	0.0473641	0.117626	0.478304
0.019213	747.076	3.995e+07	0.0934836	2.1903e-05	8.0252e-07	4.3379e-05	0.0931743	0.0914101	0.363522	52.0371	134.771	1.59678	1008.01	50.5299	5.52597	0.0856768	9.20695e-05	3514.63	5.03889	16.5831	0.0792762	16.3071	0.806772	16.725	0.626245	61.0425	1.87819	13.5393	0.33146	2.18942	0.19644	0.289515	0.0547016	0.134831	0.0400987	2.34134	0.258826	11.9496	0.852691	195.983	6.43374	1.47831	0.196117	14.329	0.457507	0.635623	0.0237246	0.0938806	0.295032
0.0202778	767.589	3.965e+07	0.000301489	2.1903e-05	8.0252e-07	4.3379e-05	-0.000503805	0.274796	0.363522	57.0114	142.64	1.15741	1011.41	55.1194	4.81796	0.254614	0.0840956	3514.63	4.58507	17.4328	0.0792762	16.0243	0.806772	16.8616	0.683302	59.7487	1.59016	13.1752	0.488133	1.94116	0.154243	0.168599	0.0547016	0.0937802	0.0800833	2.31614	0.350145	12.4292	0.841395	194.89	6.57024	1.20449	0.183857	12.9796	0.479191	0.564968	0.0237246	0.129216	0.52551
0.0213426	740.238	4.055e+07	0.0934836	2.1903e-05	0.0930857	4.3379e-05	0.186568	0.274796	0.272998	54.0268	145.554	1.3326	1038.63	50.3004	4.733	0.170006	0.336106	3514.63	5.11453	15.5585	0.0792762	15.3738	0.602887	16.7523	0.743075	59.7487	1.59016	13.8253	0.416668	2.16055	0.154243	0.222039	0.0547016	0.0387607	0.0400987	2.13129	0.338766	11.2443	0.686082	194.343	6.95241	1.32378	0.171875	13.4888	0.36264	0.564968	0.035363	0.0348004	0.353346
0.0224074	742.517	4.23e+07	0.0934836	2.1903e-05	8.0252e-07	0.0922578	-0.000503805	0.274796	0.272998	52.3687	136.811	1.59678	1008.01	51.6773	6.82871	0.33783	0.336106	3582.31	4.6607	16.5831	0.0792762	16.7596	0.792614	17.4625	0.683302	60.7838	1.83846	14.0073	0.345203	2.17499	0.182375	0.316505	0.0136699	0.0800966	0.106834	2.30213	0.364369	12.5702	0.765151	197.075	6.84322	1.13129	0.171875	13.5397	0.468349	0.543228	0.0590862	0.164833	0.503295
0.0234838	744.796	4.11e+07	0.000301489	0.0933772	8.0252e-07	0.0922578	0.186568	0.45734	0.0927818	57.6747	141.183	0.979439	1011.41	54.6605	4.90292	0.170006	9.20695e-05	3537.19	5.92133	16.7331	0.0792762	17.2404	0.602887	16.5065	0.786547	58.7136	1.70686	13.6433	0.345203	1.94116	0.154243	0.235265	0.0684442	0.0937802	0.0132359	2.34134	0.378594	11.7803	0.917639	194.343	6.84322	1.58404	0.183857	13.5906	0.340956	0.564968	0.0708082	0.141088	0.456089
0.0245486	744.796	4.17e+07	0.0934836	2.1903e-05	8.0252e-07	4.3379e-05	-0.000503805	0.274796	0.0927818	52.7003	137.685	0.804249	1014.81	50.9888	4.81796	0.00106902	0.168099	3537.19	5.31623	16.1333	0.160065	15.3738	0.713325	16.288	0.669717	59.2312	1.75901	12.9412	0.33146	2.36551	0.154243	0.24876	0.0547016	0.066413	0.0400987	2.10609	0.404197	12.1753	0.674787	196.802	6.24265	1.28582	0.183857	13.667	0.316562	0.681821	0.0237246	0.082008	0.422767
0.0256134	747.076	4.08e+07	0.000301489	0.0933772	0.0930857	4.3379e-05	-0.000503805	0.367472	0.363522	50.379	146.137	1.50779	1001.21	50.3004	4.81796	0.254614	0.252103	3514.63	4.6607	16.0833	0.240572	16.1374	0.571738	15.7964	0.493113	59.4899	1.71928	13.2272	0.358946	1.97003	0.182375	0.195319	0.0684442	0.0527294	0.0400987	1.96045	0.350145	12.4292	0.790565	197.075	6.65213	1.58404	0.147354	13.7179	0.433112	0.635623	0.000196792	0.0463903	0.583823
0.0266782	742.517	4.075e+07	0.279848	2.1903e-05	0.0930857	4.3379e-05	0.0931743	0.274796	0.363522	54.6901	140.308	1.68576	1011.41	53.2836	5.61093	0.170006	9.20695e-05	3537.19	4.6607	16.933	0.0792762	16.6465	0.430151	16.9162	0.55017	59.4899	1.85088	13.1492	0.584337	1.89786	0.224572	0.289515	0.0273565	0.162483	0.066849	2.64662	0.350145	11.0469	0.570304	198.168	6.26995	1.46476	0.171875	13.7179	0.327404	0.51877	0.0708082	0.082008	0.28337
0.0277431	742.517	4.085e+07	0.0934836	2.1903e-05	8.0252e-07	4.3379e-05	-0.000503805	0.274796	0.272998	52.0371	140.017	0.893235	1028.42	51.4478	5.41269	0.0856768	0.168099	3514.63	5.03889	17.3828	0.0792762	16.8445	0.854912	17.4625	0.653415	59.7487	1.66713	12.6812	0.444155	2.6715	0.140177	0.27521	0.0819064	0.066413	0.0400987	2.1453	0.469628	11.7239	0.736912	194.617	6.59753	1.34547	0.269122	14.1762	0.408718	0.589425	0.0237246	0.105753	0.353346
0.0288194	756.193	4.27e+07	0.000301489	2.1903e-05	8.0252e-07	4.3379e-05	-0.000503805	0.550016	0.363522	53.3636	143.223	1.42159	1018.22	53.5131	5.41269	0.254614	0.0840956	3537.19	5.24059	15.9334	-0.00123065	16.0243	0.758633	18.1726	0.580056	61.5601	2.1265	13.1232	0.247076	2.02777	0.140177	0.222039	0.0684442	0.107464	0.026611	2.1593	0.404197	12.006	0.878105	198.988	6.51564	1.18009	0.123112	14.0744	0.457507	0.600295	0.000196792	0.0463903	0.467196
0.0298843	742.517	4.105e+07	0.186666	2.1903e-05	8.0252e-07	4.3379e-05	-0.000503805	0.183244	0.544016	58.3379	147.303	1.15741	1018.22	50.9888	5.07284	0.33783	0.252103	3492.07	4.88762	19.1821	-0.00123065	15.1759	0.727484	16.9982	0.536585	60.525	1.73417	12.9932	0.37269	2.33376	0.182375	0.222039	0.0409589	0.066413	0.066849	2.31614	0.364369	12.7959	0.686082	197.895	6.32455	1.40511	0.123112	13.2342	0.468349	0.578555	0.0237246	0.0938806	0.408883
0.0309491	753.914	4.225e+07	0.000301489	2.1903e-05	8.0252e-07	4.3379e-05	-0.000503805	0.45734	0.00253504	52.7003	142.348	0.715263	1011.41	52.5952	5.24276	0.170006	9.20695e-05	3514.63	4.81198	16.0084	-0.00123065	16.6182	0.585896	16.8616	0.683302	58.7136	1.56284	13.5393	0.358946	2.31932	0.210506	0.340796	0.0136699	0.107464	0.066849	2.06688	0.498077	11.9778	0.649372	195.436	6.54294	1.07165	0.208378	13.387	0.340956	0.48616	0.0237246	0.0582628	0.514403
0.0320139	751.634	4.22e+07	0.000301489	2.1903e-05	0.0930857	4.3379e-05	0.0931743	0.367472	0.182751	55.3533	135.645	0.715263	1008.01	54.6605	5.24276	0.00106902	0.0840956	3469.51	4.35816	18.7323	0.240572	16.5334	0.444309	16.4246	0.626245	60.525	1.47097	13.4873	0.33146	2.48098	0.19644	0.235265	0.0409589	0.121147	0.026611	2.01367	0.444025	12.1188	0.790565	196.256	6.81592	1.44307	0.159615	14.2526	0.30572	0.624753	0.035363	0.0938806	0.478304
0.0330787	749.355	4.13e+07	0.186666	2.1903e-05	0.0930857	4.3379e-05	-0.000503805	0.45734	0.182751	53.3636	140.891	1.15741	1035.23	52.3657	4.98788	0.00106902	0.0840956	3537.19	5.61878	17.5078	0.240572	15.9677	0.602887	16.8889	0.816434	60.525	1.73417	13.3572	0.37269	1.94116	0.19644	0.235265	0.0409589	0.107464	0.0400987	2.01367	0.483853	11.865	0.801861	195.709	6.57024	1.28582	0.183857	13.6925	0.42227	0.5079	0.0119747	0.0463903	0.467196
0.0341435	747.076	4.17e+07	0.186666	2.1903e-05	8.0252e-07	4.3379e-05	-0.000503805	0.367472	0.272998	59.6644	142.64	1.15741	1025.02	53.0541	4.90292	0.170006	0.0840956	3537.19	4.81198	16.7331	0.160065	16.8728	0.634036	15.8237	0.63983	59.4899	1.89061	13.1232	0.416668	2.23272	0.280836	0.24876	1.13974e-05	0.18985	0.066849	2.18451	0.338766	11.7239	0.711497	197.622	6.40645	1.25058	0.159615	13.4124	0.525269	0.472572	0.000196792	0.117626	0.444982
0.0352199	751.634	4.235e+07	0.279848	0.0933772	8.0252e-07	0.0922578	-0.000503805	0.274796	0.0927818	55.0217	141.183	0.979439	1008.01	52.5952	5.78085	0.170006	0.168099	3492.07	4.43379	16.858	0.240572	16.8162	0.571738	16.4246	0.55017	61.5601	1.75901	13.7213	0.345203	2.20385	0.252704	0.24876	0.0547016	0.0800966	0.026611	2.19851	0.404197	11.865	0.751031	196.256	6.43374	1.5244	0.123112	13.387	0.479191	0.532358	0.0590862	0.0463903	0.422767
0.0362847	737.959	4.175e+07	0.000301489	2.1903e-05	0.0930857	4.3379e-05	-0.000503805	0.274796	0.363522	54.3584	147.886	0.804249	1001.21	53.0541	5.32773	0.0856768	0.0840956	3492.07	4.6607	16.5831	0.160065	16.0526	0.806772	17.1894	0.75666	58.9724	1.69445	13.2532	0.389182	1.9989	0.140177	0.24876	0.0684442	0.0937802	0.0400987	2.22372	0.404197	10.5673	0.81598	197.895	6.40645	1.21534	0.23262	13.336	0.36264	0.543228	0.0473641	0.0463903	0.594931
0.0373495	742.517	4.05e+07	0.000301489	2.1903e-05	8.0252e-07	4.3379e-05	-0.000503805	0.367472	0.182751	58.0063	138.268	1.24362	1014.81	54.431	6.1207	0.0856768	0.168099	3537.19	5.19017	15.6335	-0.00123065	15.4021	0.634036	16.0422	0.726774	59.4899	1.57526	13.6173	0.275112	2.02777	0.19644	0.235265	0.0547016	0.066413	0.0533331	2.26293	0.483853	12.2035	0.776446	198.168	6.59753	1.22618	0.196117	13.2342	0.351798	0.461702	0.0237246	0.117626	0.547725
0.0384144	737.959	4.175e+07	0.279848	0.0933772	8.0252e-07	4.3379e-05	-0.000503805	0.183244	0.45238	54.3584	135.063	1.42159	1011.41	52.8247	6.03574	0.254614	0.0840956	3469.51	5.4675	16.5082	-0.00123065	15.7415	0.492449	16.4792	0.683302	60.525	1.83846	13.8253	0.358946	2.09993	0.112045	0.195319	0.0956491	0.066413	0.0400987	2.42256	0.458249	11.8932	0.81598	195.709	6.73403	1.44307	0.196117	14.2272	0.514427	0.472572	0.000196792	0.129216	0.444982
0.0394792	740.238	4.18e+07	0.0934836	2.1903e-05	0.0930857	4.3379e-05	-0.000503805	0.0914101	0.544016	56.3482	136.228	0.979439	997.803	54.431	4.30819	0.170006	9.20695e-05	3492.07	4.81198	16.7831	-0.00123065	16.9293	0.696334	16.5885	0.506698	61.0425	1.78632	12.8632	0.317716	1.82281	0.210506	0.208544	0.0684442	0.0800966	0.0400987	2.13129	0.458249	11.8932	0.827276	197.895	6.73403	1.21534	0.171875	13.7943	0.387034	0.589425	0.0119747	0.117626	0.342239
0.0405556	747.076	4.235e+07	0.000301489	2.1903e-05	8.0252e-07	4.3379e-05	-0.000503805	0.0914101	0.0927818	56.6798	143.223	0.804249	1035.23	54.8899	6.20566	0.33783	0.0840956	3514.63	4.43379	19.6819	-0.00123065	16.392	0.727484	15.9603	0.976736	58.4549	1.44614	12.8372	0.29023	2.33376	0.168309	0.182094	0.0684442	0.107464	0.0533331	1.96045	0.350145	11.3008	0.700202	199.261	6.46104	1.53795	0.171875	13.7179	0.316562	0.48616	0.0237246	0.082008	0.547725
0.0416204	737.959	4.26e+07	0.000301489	2.1903e-05	8.0252e-07	4.3379e-05	0.0931743	0.367472	0.272998	52.0371	138.56	0.979439	1008.01	54.2015	5.78085	0.0856768	9.20695e-05	3537.19	5.54314	16.5082	0.0792762	17.0142	0.651027	17.1347	0.713189	58.1961	1.71928	13.3572	0.444155	2.0422	0.210506	0.27521	0.0136699	0.0387607	0.0400987	2.36935	0.389973	12.3163	0.765151	200.627	6.70673	1.26414	0.159615	13.5652	0.433112	0.589425	0.035363	0.0701354	0.503295
0.0426852	753.914	4.025e+07	0.279848	2.1903e-05	8.0252e-07	4.3379e-05	-0.000503805	0.550016	0.0927818	56.0166	137.103	0.715263	1004.61	53.5131	5.52597	0.00106902	0.168099	3514.63	4.88762	15.7835	0.160065	16.7031	0.682176	16.3153	0.55017	60.2662	1.73417	13.0192	0.317716	2.14612	0.168309	0.182094	0.0273565	0.0387607	0.066849	2.20971	0.310318	12.1471	0.878105	197.622	6.76133	1.53795	0.123112	13.5397	0.376192	0.564968	0.0119747	0.0938806	0.433874
0.04375	756.193	4.165e+07	0.0934836	2.1903e-05	0.0930857	4.3379e-05	-0.000503805	0.550016	0.363522	54.3584	137.685	0.893235	1008.01	50.5299	5.78085	0.0856768	0.0840956	3514.63	5.99696	17.7327	-0.00123065	16.0243	0.775623	16.8616	0.699604	59.7487	1.56284	13.2532	0.402925	2.11437	0.280836	0.289515	0.0819064	0.18985	0.0533331	2.27693	0.458249	11.3008	0.827276	198.715	6.95241	1.34547	0.135372	13.387	0.408718	0.51877	0.0119747	0.105753	0.444982
0.0448148	744.796	4.085e+07	0.186666	2.1903e-05	8.0252e-07	4.3379e-05	-0.000503805	0.45734	0.0927818	57.0114	136.52	1.15741	1038.63	51.2183	4.90292	0.170006	0.168099	3514.63	4.43379	16.933	-0.00123065	17.1556	0.682176	17.244	0.726774	58.1961	1.66713	13.2012	0.232783	1.9989	0.252704	0.222039	0.0684442	0.134831	0.106834	2.35535	0.338766	11.4136	0.711497	197.895	6.81592	1.34547	0.159615	13.1578	0.387034	0.426374	0.0473641	0.0701354	0.514403
0.0458912	744.796	4.2e+07	0.186666	0.0933772	0.0930857	4.3379e-05	-0.000503805	0.367472	0.544016	52.0371	138.268	1.42159	1028.42	52.8247	6.29062	0.0856768	0.168099	3514.63	5.19017	16.5831	-0.00123065	15.8263	0.617046	16.5612	0.772962	59.4899	1.89061	13.7733	0.488133	1.75064	0.210506	0.27521	0.0409589	0.121147	0.0935992	2.52619	0.350145	11.5264	0.711497	200.627	6.73403	1.28582	0.11113	13.1323	0.387034	0.670951	0.0473641	0.0463903	0.617145
0.046956	749.355	4.145e+07	0.0934836	2.1903e-05	8.0252e-07	4.3379e-05	-0.000503805	0.274796	0.363522	52.0371	145.263	0.451087	1014.81	54.6605	4.39315	0.170006	9.20695e-05	3492.07	4.81198	17.0829	0.240572	16.4203	0.758633	16.9982	0.609943	60.525	1.70686	13.3312	0.345203	1.9556	0.280836	0.289515	0.0273565	0.0527294	0.0132359	2.03887	0.418421	12.0906	0.508179	199.807	6.40645	1.29938	0.196117	12.8268	0.443954	0.611166	0.0473641	0.0701354	0.397775
0.0480208	756.193	3.99e+07	0.000301489	2.1903e-05	8.0252e-07	4.3379e-05	-0.000503805	0.274796	0.272998	55.3533	139.434	1.06843	1011.41	52.1362	4.64804	0.170006	0.0840956	3514.63	5.03889	15.8584	0.0792762	15.8829	0.523598	15.6871	0.830019	60.7838	1.49828	13.3572	0.345203	2.05663	0.210506	0.340796	0.0273565	0.134831	0.0400987	2.40856	0.364369	11.6675	0.711497	196.802	7.00701	1.36987	0.135372	13.2851	0.42227	0.554098	0.000196792	0.117626	0.422767
0.0490856	742.517	4.11e+07	0.186666	2.1903e-05	8.0252e-07	4.3379e-05	-0.000503805	0.0914101	0.544016	55.6849	141.474	0.451087	1025.02	53.7426	5.61093	0.0856768	0.0840956	3492.07	5.69442	17.3828	-0.00123065	16.2788	0.727484	16.4246	0.683302	58.9724	1.45855	13.5393	0.303973	2.14612	0.238638	0.195319	0.0684442	0.1488	0.026611	1.93525	0.469628	11.3008	0.81598	199.534	6.54294	1.04725	0.171875	12.9032	0.387034	0.578555	0.0590862	0.082008	0.478304
0.0501505	744.796	4.13e+07	0.000301489	2.1903e-05	0.18589	4.3379e-05	-0.000503805	0.274796	0.363522	55.3533	139.434	1.42159	1014.81	49.8415	6.63046	0.170006	0.252103	3469.51	5.92133	16.858	0.320797	16.7031	0.727484	16.3153	0.726774	58.9724	1.91544	13.2792	0.389182	2.16055	0.140177	0.182094	0.0684442	0.0937802	0.0533331	2.22372	0.418421	11.2443	0.86681	199.807	6.70673	1.47831	0.159615	13.2342	0.258828	0.578555	0.000196792	0.0701354	0.408883
0.0512269	737.959	4.215e+07	0.279848	2.1903e-05	8.0252e-07	4.3379e-05	0.0931743	-0.00042339	0.182751	57.343	140.308	1.94994	1025.02	51.4478	4.30819	0.170006	0.0840956	3492.07	5.4675	17.3828	0.48181	15.3738	0.682176	15.7145	0.653415	62.0776	1.79873	13.5393	0.37269	1.94116	0.168309	0.235265	0.0956491	0.066413	0.026611	2.03887	0.389973	12.1188	0.711497	199.807	6.73403	1.5488	0.208378	13.1578	0.42227	0.461702	0.0473641	0.0582628	0.561609
0.0522917	733.4	4.015e+07	0.000301489	0.0933772	8.0252e-07	4.3379e-05	-0.000503805	0.367472	0.45238	53.3636	144.097	1.06843	1021.62	53.5131	5.07284	0.170006	0.168099	3514.63	5.84569	18.6073	0.240572	16.0526	0.854912	16.5612	0.55017	58.9724	1.65472	12.5511	0.430412	2.07107	0.182375	0.222039	0.0409589	0.0527294	0.0533331	2.30213	0.298938	11.329	0.736912	201.173	6.89782	1.29938	0.23262	12.9541	0.340956	0.472572	0.0237246	0.0463903	0.52551
0.0533565	753.914	4.195e+07	0.000301489	0.0933772	0.18589	4.3379e-05	-0.000503805	0.367472	0.182751	54.6901	139.726	1.50779	1018.22	52.3657	4.10995	0.0856768	9.20695e-05	3514.63	4.73634	17.1579	-0.00123065	15.7415	0.713325	16.0422	0.743075	59.7487	1.6423	13.5133	0.317716	2.0855	0.280836	0.316505	0.0409589	0.0937802	0.026611	2.48698	0.458249	11.8367	0.700202	198.715	6.70673	1.34547	0.0988698	12.9032	0.397876	0.450832	0.0119747	0.0348004	0.478304
0.0544213	753.914	4.14e+07	0.0934836	2.1903e-05	8.0252e-07	4.3379e-05	-0.000503805	0.825236	0.363522	53.032	138.268	0.804249	1014.81	53.5131	4.90292	0.170006	0.0840956	3492.07	4.88762	18.0326	0.160065	15.2607	0.775623	15.4686	0.566472	58.9724	1.65472	13.6173	0.416668	2.23272	0.126111	0.222039	0.0136699	0.066413	0.026611	2.02767	0.509456	11.8367	0.725617	199.534	6.21536	1.22618	0.159615	12.9796	0.443954	0.600295	0.035363	0.0582628	0.547725
0.0554861	749.355	4.105e+07	0.000301489	0.0933772	0.18589	4.3379e-05	-0.000503805	0.183244	0.182751	53.3636	140.308	1.42159	1035.23	52.5952	4.56307	0.254614	0.0840956	3492.07	6.2743	15.2837	0.240572	15.9112	0.682176	16.8889	0.699604	59.4899	1.59016	13.3052	0.218765	1.58899	0.19644	0.235265	0.0684442	0.0800966	0.0132359	2.10609	0.350145	11.2161	0.674787	199.534	6.57024	1.46476	0.269122	13.1069	0.387034	0.681821	0.0237246	0.0348004	0.642137
0.0565509	756.193	4.08e+07	0.279848	2.1903e-05	8.0252e-07	4.3379e-05	-0.000503805	0.0914101	0.45238	56.0166	136.228	1.24362	1008.01	54.6605	4.733	0.00106902	0.0840956	3469.51	3.70263	16.1333	0.160065	16.2788	0.554747	16.6431	0.653415	58.9724	1.87819	13.4873	0.345203	1.9123	0.252704	0.24876	0.0684442	0.1488	0.026611	2.29093	0.389973	11.2725	0.81598	201.447	6.59753	1.47831	0.256862	13.1069	0.327404	0.600295	0.0119747	0.117626	0.572716
0.0576273	737.959	4.09e+07	0.000301489	2.1903e-05	8.0252e-07	4.3379e-05	-0.000503805	-0.00042339	0.182751	55.6849	140.891	0.979439	1035.23	52.5952	4.98788	0.0856768	0.336106	3492.07	4.73634	17.0829	0.0792762	16.6465	0.713325	16.3427	0.609943	58.7136	1.78632	12.7592	0.29023	2.18942	0.154243	0.208544	0.0547016	0.066413	0.0533331	2.31614	0.418421	11.6957	0.584423	199.534	6.59753	1.34547	0.135372	13.5652	0.376192	0.49703	0.0708082	0.0938806	0.422767
0.0586921	747.076	4.205e+07	0.0934836	2.1903e-05	8.0252e-07	0.0922578	-0.000503805	0.0914101	0.272998	55.3533	138.268	1.3326	1011.41	52.3657	5.24276	0.170006	0.252103	3469.51	4.50943	17.8076	-0.00123065	15.7132	0.696334	16.288	0.596358	58.7136	1.37909	13.4873	0.416668	1.73621	0.224572	0.289515	0.0547016	0.0800966	0.0132359	2.51498	0.404197	10.793	0.660668	201.173	7.03431	1.32378	0.220359	12.2667	0.327404	0.554098	0.035363	0.0582628	0.467196
0.0597569	740.238	4.145e+07	0.000301489	0.0933772	8.0252e-07	4.3379e-05	-0.000503805	0.183244	0.45238	54.0268	136.228	1.59678	1028.42	54.6605	6.1207	0.0856768	0.168099	3514.63	4.20688	18.2325	-0.00123065	15.6001	0.775623	16.5338	0.713189	60.7838	1.78632	13.6433	0.358946	2.0422	0.210506	0.208544	0.0547016	0.134831	0.066849	2.27693	0.338766	11.7803	0.570304	198.168	7.08891	1.27498	0.196117	13.0305	0.457507	0.624753	0.0237246	0.0582628	0.52551
0.0608218	742.517	3.96e+07	0.279848	2.1903e-05	8.0252e-07	4.3379e-05	0.0931743	0.0914101	0.363522	49.7158	135.063	1.42159	1018.22	53.7426	5.24276	0.0856768	0.0840956	3492.07	5.54314	17.0829	-0.00123065	15.5152	0.744474	15.7145	0.566472	59.7487	1.60257	12.9932	0.247076	1.92673	0.351166	0.261985	0.0956491	0.0527294	0.026611	2.42256	0.404197	10.5673	0.725617	203.086	6.92512	1.33462	0.220359	13.1323	0.36264	0.564968	0.035363	0.0348004	0.514403
0.0618866	737.959	4.085e+07	0.0934836	2.1903e-05	0.18589	4.3379e-05	-0.000503805	0.0914101	0.0927818	55.0217	137.394	0.979439	1018.22	55.5784	5.07284	0.0856768	0.0840956	3492.07	4.96325	17.2329	-0.00123065	16.1374	0.634036	15.6871	0.699604	57.9373	1.79873	14.1374	0.29023	1.94116	0.210506	0.24876	0.0547016	0.0800966	0.0400987	2.1705	0.404197	10.7083	0.736912	201.447	7.28	1.5976	0.171875	12.5467	0.340956	0.670951	0.0119747	0.117626	0.503295
0.062963	747.076	4e+07	0.186666	2.1903e-05	0.0930857	4.3379e-05	-0.000503805	0.274796	0.182751	54.3584	144.389	1.77197	1031.83	51.9067	4.56307	0.00106902	0.168099	3492.07	5.61878	17.5827	0.320797	16.0526	0.806772	15.933	0.846321	60.2662	1.70686	12.7852	0.358946	2.05663	0.083913	0.235265	0.0547016	0.107464	0.106834	2.1705	0.418421	11.1033	0.609838	202.266	6.67943	1.622	0.220359	13.387	0.293523	0.472572	0.035363	0.0348004	0.397775
0.0640278	756.193	4.21e+07	0.0934836	2.1903e-05	8.0252e-07	4.3379e-05	-0.000503805	0.45734	0.544016	56.3482	142.057	1.15741	1042.03	50.5299	5.69589	0.33783	0.336106	3514.63	5.69442	17.3078	0.240572	15.9112	0.585896	16.807	0.609943	58.9724	1.48338	12.9412	0.37269	1.69291	0.280836	0.155374	0.0547016	0.107464	0.0800833	2.1593	0.364369	11.47	0.841395	200.627	6.95241	1.40511	0.0746276	13.2087	0.408718	0.589425	0.000196792	0.117626	0.456089
0.0650926	758.472	4.07e+07	0.000301489	2.1903e-05	8.0252e-07	0.0922578	-0.000503805	0.642692	0.363522	51.7055	136.52	1.15741	1028.42	52.3657	4.02499	0.0856768	0.0840956	3492.07	4.96325	17.4328	0.0792762	15.5435	1.01066	15.9876	0.713189	61.0425	1.81115	13.2792	0.416668	2.24715	0.168309	0.30301	0.0819064	0.0800966	0.026611	1.76441	0.298938	11.6393	0.519474	203.632	7.28	1.12045	0.23262	12.6231	0.387034	0.670951	0.035363	0.0582628	0.433874
0.0661574	753.914	4.105e+07	0.0934836	0.0933772	8.0252e-07	4.3379e-05	-0.000503805	0.367472	0.182751	57.0114	140.017	1.86095	1031.83	47.3172	4.90292	0.170006	0.168099	3537.19	4.58507	17.8826	0.0792762	15.9112	0.634036	15.9876	0.933264	58.1961	1.56284	13.3572	0.358946	1.97003	0.26677	0.30301	0.0409589	0.0800966	0.0132359	2.09209	0.404197	11.4982	0.519474	200.354	6.84322	1.32378	0.11113	12.4958	0.397876	0.461702	0.0473641	0.0701354	0.547725
0.0672222	751.634	4.18e+07	0.186666	2.1903e-05	8.0252e-07	4.3379e-05	0.0931743	0.0914101	0.632874	58.0063	135.354	0.979439	1031.83	48.9236	4.02499	0.0856768	9.20695e-05	3514.63	4.20688	17.7327	0.0792762	16.4768	0.665185	15.8783	0.772962	58.1961	1.70686	13.5393	0.345203	1.9556	0.210506	0.289515	0.0547016	0.1488	0.0800833	2.25172	0.350145	10.8494	0.623957	203.359	7.11621	1.32378	0.11113	12.8014	0.351798	0.48616	0.0473641	0.0582628	0.433874
0.0682986	740.238	4.135e+07	0.186666	2.1903e-05	8.0252e-07	4.3379e-05	0.186568	0.550016	0.182751	58.3379	141.766	1.3326	1004.61	54.2015	4.733	0.424108	0.336106	3492.07	5.77005	17.5078	0.240572	16.8162	0.523598	15.851	0.772962	60.0075	1.85088	13.1752	0.33146	1.98447	0.210506	0.381281	0.0273565	0.066413	-0.000167428	2.13129	0.350145	11.6111	0.635253	199.261	6.67943	1.39427	0.147354	13.5143	0.457507	0.600295	0.0119747	0.0463903	0.408883
0.0693634	744.796	4.12e+07	0.000301489	2.1903e-05	0.0930857	4.3379e-05	0.0931743	0.183244	0.363522	56.0166	142.057	1.50779	1018.22	53.5131	6.20566	0.254614	0.0840956	3537.19	4.43379	14.9088	0.0792762	15.9395	0.886061	16.3153	0.903377	59.2312	1.69445	12.8632	0.29023	2.07107	0.280836	0.24876	0.0684442	0.0937802	0.0800833	2.1593	0.389973	11.0187	0.725617	199.534	6.40645	1.09605	0.135372	12.9796	0.327404	0.51877	0.0119747	0.0582628	0.456089
0.0704282	753.914	3.98e+07	0.186666	2.1903e-05	8.0252e-07	4.3379e-05	0.0931743	0.45734	0.272998	55.6849	142.057	0.893235	1035.23	52.3657	4.39315	0.33783	0.42011	3514.63	4.6607	18.6823	0.0792762	16.5899	0.96535	16.4792	0.669717	59.4899	1.59016	14.0073	0.317716	2.02777	0.154243	0.24876	0.0547016	0.0800966	0.066849	2.22372	0.444025	11.8367	0.674787	203.905	6.73403	1.28582	0.220359	12.5722	0.36264	0.670951	0.0590862	0.0348004	0.467196
0.0714931	760.751	3.965e+07	0.186666	2.1903e-05	8.0252e-07	4.3379e-05	0.0931743	0.183244	0.363522	60.6592	142.931	1.42159	1021.62	53.5131	5.24276	0.0856768	9.20695e-05	3514.63	4.58507	18.5324	0.0792762	16.392	0.713325	15.851	0.626245	58.9724	1.66713	12.8112	0.218765	2.13169	0.238638	0.261985	0.0409589	0.0937802	0.0132359	2.05288	0.52368	10.5673	0.660668	202.813	6.51564	1.28582	0.0988698	13.1323	0.503585	0.472572	0.0590862	0.0701354	0.422767
0.0725579	742.517	4.055e+07	0.186666	2.1903e-05	8.0252e-07	4.3379e-05	-0.000503805	0.183244	0.0927818	53.6952	142.348	1.15741	1014.81	51.6773	4.90292	0.254614	0.0840956	3514.63	5.39187	15.9334	-0.00123065	15.3456	0.634036	16.4519	0.816434	59.4899	1.70686	12.7072	0.416668	1.67847	0.168309	0.327301	0.0409589	0.0937802	0.0400987	2.38335	0.469628	10.7366	0.623957	201.173	6.73403	1.39427	0.220359	12.2667	0.36264	0.49703	0.035363	0.0348004	0.317247
0.0736343	749.355	4.21e+07	0.37247	2.1903e-05	8.0252e-07	4.3379e-05	-0.000503805	0.274796	0.182751	55.3533	137.394	1.06843	1025.02	53.7426	4.64804	0.170006	0.0840956	3492.07	4.00518	15.1337	0.0792762	15.6849	0.634036	15.3867	0.75666	58.7136	1.52311	13.9813	0.247076	2.01333	0.168309	0.208544	0.0547016	0.0527294	0.106834	1.84283	0.350145	10.8776	0.751031	199.534	6.59753	1.23974	0.147354	12.7759	0.36264	0.5079	0.0237246	0.082008	0.433874
0.0746991	747.076	4.16e+07	0.0934836	2.1903e-05	8.0252e-07	4.3379e-05	0.0931743	0.45734	0.45238	56.3482	142.931	1.42159	997.803	53.5131	6.1207	0.424108	9.20695e-05	3514.63	5.19017	17.8076	-0.00123065	16.8162	0.634036	16.1241	0.609943	59.7487	1.65472	13.6693	0.430412	2.05663	0.182375	0.235265	0.0547016	0.066413	0.0400987	1.97446	0.24574	11.0187	0.623957	204.452	6.40645	1.5732	0.171875	13.1833	0.351798	0.600295	0.0473641	0.0582628	0.467196
0.0757639	753.914	4.14e+07	0.37247	0.0933772	8.0252e-07	4.3379e-05	-0.000503805	0.274796	0.363522	58.6695	138.56	0.893235	1011.41	51.9067	6.03574	0.00106902	0.0840956	3469.51	5.31623	16.2833	-0.00123065	16.1092	0.837921	16.5065	0.63983	59.7487	1.49828	13.1752	0.345203	1.82281	0.280836	0.289515	0.0273565	0.0937802	0.0935992	2.18451	0.52368	11.7521	0.725617	202.266	6.51564	1.29938	0.196117	13.336	0.340956	0.635623	0.035363	0.0701354	0.433874
0.0768287	733.4	4.15e+07	0.186666	0.0933772	8.0252e-07	4.3379e-05	-0.000503805	0.183244	0.0927818	53.3636	138.268	0.804249	1038.63	52.1362	6.29062	0.254614	9.20695e-05	3537.19	4.88762	16.0084	0.240572	16.392	0.634036	16.6977	0.713189	60.0075	1.6274	14.0333	0.358946	1.83724	0.126111	0.168599	0.0547016	0.0527294	0.0533331	2.23772	0.298938	11.5264	0.776446	200.9	6.95241	1.69249	0.23262	13.5397	0.397876	0.532358	0.0237246	0.0463903	0.408883
0.0778935	735.679	4.16e+07	0.000301489	2.1903e-05	0.0930857	4.3379e-05	0.0931743	0.274796	0.45238	56.0166	139.143	1.24362	1035.23	54.431	4.733	0.170006	0.0840956	3492.07	5.69442	17.0829	0.0792762	16.2223	0.665185	16.4792	0.653415	59.7487	1.45855	13.2012	0.261094	1.70734	0.140177	0.316505	0.0819064	0.0387607	0.026611	2.18451	0.350145	11.1879	0.790565	202.266	6.92512	1.29938	0.147354	12.8014	0.376192	0.439962	0.0473641	0.0701354	0.492188
0.0789583	744.796	4.055e+07	0.000301489	0.0933772	8.0252e-07	4.3379e-05	-0.000503805	0.0914101	0.272998	55.3533	133.314	1.24362	1014.81	54.2015	4.47811	0.0856768	0.0840956	3492.07	4.96325	18.3075	-0.00123065	15.6849	0.806772	16.5065	0.669717	60.0075	1.74659	13.5653	0.358946	1.86611	0.280836	0.155374	0.0409589	0.066413	0.0400987	2.26293	0.444025	11.3854	0.660668	201.72	6.89782	1.45391	0.147354	12.5977	0.479191	0.51877	0.000196792	0.0938806	0.408883
0.0800347	744.796	4.06e+07	0.0934836	2.1903e-05	0.0930857	0.0922578	-0.000503805	0.367472	0.632874	55.6849	141.183	1.42159	1055.64	53.0541	4.98788	0.424108	0.0840956	3492.07	4.81198	16.0084	0.160065	15.7981	0.758633	15.7964	0.683302	59.7487	1.82605	13.0452	0.37269	1.45909	0.126111	0.340796	0.0409589	0.121147	-0.000167428	2.36935	0.389973	11.3008	0.81598	203.632	6.81592	1.33462	0.147354	12.4704	0.408718	0.461702	0.035363	0.141088	0.422767
0.0810995	751.634	4.215e+07	0.279848	2.1903e-05	8.0252e-07	4.3379e-05	0.186568	0.183244	0.272998	55.3533	136.52	1.3326	1028.42	53.2836	5.52597	0.424108	0.252103	3492.07	4.20688	16.6581	0.160065	16.7879	0.554747	15.933	0.786547	58.9724	1.65472	13.6173	0.33146	1.9123	0.224572	0.289515	0.0547016	0.0800966	0.0533331	2.10609	0.298938	11.2161	0.81598	204.179	6.70673	1.18009	0.183857	13.7689	0.397876	0.564968	0.035363	0.011027	0.561609
0.0821644	742.517	4.18e+07	0.0934836	2.1903e-05	8.0252e-07	4.3379e-05	-0.000503805	0.367472	0.0927818	52.7003	137.685	1.68576	1011.41	52.8247	6.46054	0.254614	0.168099	3492.07	4.81198	17.6577	0.0792762	16.4203	0.758633	16.6158	0.713189	59.4899	1.59016	13.5653	0.358946	1.88054	0.19644	0.30301	0.0409589	0.0251626	0.026611	2.12009	0.350145	10.9058	0.584423	203.632	6.76133	1.21534	0.171875	12.5213	0.30572	0.543228	0.0237246	0.0463903	0.467196
0.0832292	749.355	4.12e+07	0.0934836	2.1903e-05	8.0252e-07	4.3379e-05	-0.000503805	0.183244	0.45238	55.3533	135.645	1.06843	1001.21	53.7426	4.56307	0.0856768	0.168099	3514.63	5.69442	18.2325	0.240572	15.6849	0.634036	16.2334	0.609943	59.7487	1.94275	12.7852	0.358946	2.02777	0.210506	0.222039	0.0409589	0.0251626	0.0400987	2.27693	0.350145	11.0469	0.660668	201.173	6.65213	1.56235	0.220359	13.0305	0.376192	0.611166	0.0119747	0.082008	0.503295
0.084294	756.193	4.2e+07	0.0934836	2.1903e-05	8.0252e-07	0.0922578	0.0931743	0.274796	0.0927818	54.0268	142.64	1.77197	1021.62	55.5784	4.98788	0.33783	9.20695e-05	3514.63	5.11453	17.7327	0.160065	15.9395	0.682176	15.7145	0.713189	58.7136	1.48338	13.6953	0.358946	1.51682	0.26677	0.27521	0.0273565	0.107464	0.026611	2.54019	0.389973	11.0187	0.751031	204.179	6.78862	1.41867	0.196117	12.4194	0.36264	0.554098	0.0119747	0.082008	0.492188
0.0853704	740.238	4.19e+07	0.0934836	2.1903e-05	8.0252e-07	0.0922578	0.0931743	0.183244	0.272998	57.6747	140.308	0.979439	1031.83	52.1362	5.24276	0.170006	9.20695e-05	3514.63	4.96325	17.4328	0.0792762	15.6849	0.696334	16.8616	0.580056	59.7487	1.74659	13.5393	0.457898	1.73621	0.140177	0.24876	0.0819064	0.066413	0.026611	2.20971	0.364369	11.0751	0.609838	204.998	6.65213	1.44307	0.123112	13.2342	0.340956	0.5079	0.035363	0.0582628	0.536617
0.0864352	753.914	4.07e+07	0.186666	2.1903e-05	8.0252e-07	4.3379e-05	-0.000503805	0.0914101	0.00253504	50.7106	134.48	1.50779	1035.23	54.8899	4.90292	0.33783	0.0840956	3492.07	5.39187	17.8826	0.0792762	15.4304	0.744474	16.5885	0.63983	60.0075	1.65472	13.4613	0.358946	1.9989	0.126111	0.235265	0.0409589	0.0800966	0.0533331	2.20971	0.350145	11.0751	0.81598	203.086	7.36189	1.36987	0.123112	11.9866	0.247173	0.380176	0.0590862	0.105753	0.547725
0.0875	749.355	4.13e+07	0.37247	2.1903e-05	0.0930857	4.3379e-05	-0.000503805	0.183244	0.272998	53.6952	142.057	1.24362	1031.83	53.972	5.24276	0.0856768	9.20695e-05	3492.07	5.77005	16.858	0.0792762	16.0243	0.744474	16.0422	0.626245	58.4549	1.60257	13.1232	0.33146	1.76508	0.19644	0.182094	0.0409589	0.0527294	0.026611	2.19851	0.310318	10.5109	0.776446	200.9	7.49838	1.38342	0.208378	12.5722	0.327404	0.51877	0.0237246	0.0701354	0.444982
0.0885648	751.634	4.085e+07	0.0934836	2.1903e-05	8.0252e-07	4.3379e-05	0.0931743	0.0914101	0.00253504	51.7055	143.514	0.893235	1001.21	54.6605	4.733	0.507602	0.0840956	3492.07	5.61878	16.6581	-0.00123065	15.1759	0.634036	15.0589	0.743075	58.4549	1.74659	13.8513	0.570593	1.66115	0.126111	0.142149	0.0409589	0.0387607	0.0400987	2.34134	0.444025	11.1033	0.660668	201.993	6.76133	1.5244	0.159615	12.8777	0.327404	0.461702	0.0237246	0.082008	0.52551
0.0896296	747.076	4.135e+07	0.0934836	0.0933772	8.0252e-07	4.3379e-05	0.0931743	0.45734	0.632874	55.0217	139.726	1.42159	1008.01	55.8078	4.47811	0.254614	9.20695e-05	3514.63	4.73634	15.0587	-0.00123065	15.5152	0.854912	16.1515	0.580056	58.1961	1.44614	13.7733	0.261094	1.94116	0.26677	0.27521	0.0547016	0.0527294	0.0800833	2.03887	0.298938	10.8494	0.765151	205.271	7.28	1.36987	0.220359	13.1578	0.351798	0.543228	0.0237246	0.0582628	0.433874
0.090706	744.796	4.15e+07	0.0934836	0.0933772	8.0252e-07	4.3379e-05	-0.000503805	0.183244	0.182751	55.3533	145.263	0.893235	1038.63	51.6773	5.86581	0.254614	0.168099	3492.07	5.11453	19.407	0.0792762	16.0526	0.744474	15.7964	0.566472	61.3013	1.60257	13.0452	0.317716	2.0422	0.140177	0.208544	0.0684442	0.0527294	0.066849	1.93525	0.404197	11.3008	0.635253	206.911	7.1708	1.42951	0.135372	13.1578	0.408718	0.578555	0.035363	0.0463903	0.52551
0.0917708	740.238	4.12e+07	0.279848	2.1903e-05	8.0252e-07	4.3379e-05	-0.000503805	0.274796	0.0927818	55.3533	145.846	1.59678	1035.23	52.1362	5.69589	0.254614	0.0840956	3492.07	5.11453	16.933	0.0792762	16.5051	0.665185	15.6871	0.743075	60.525	1.52311	13.3312	0.570593	1.67847	0.238638	0.182094	0.0136699	0.107464	0.0800833	2.07808	0.324542	11.7521	0.570304	203.632	7.33459	1.15569	0.159615	13.0305	0.376192	0.635623	0.0119747	0.0938806	0.408883
0.0928356	751.634	4.145e+07	0.0934836	2.1903e-05	8.0252e-07	4.3379e-05	-0.000503805	0.274796	0.182751	58.3379	139.726	1.3326	1028.42	50.9888	5.32773	0.00106902	9.20695e-05	3469.51	3.77827	16.5082	0.240572	15.8829	0.696334	15.9876	0.609943	59.4899	1.6274	13.9293	0.37269	1.69291	0.224572	0.235265	0.0409589	0.066413	0.0935992	2.44777	0.350145	9.83384	0.686082	205.818	6.57024	1.27498	0.123112	12.3176	0.457507	0.49703	0.0119747	0.0938806	0.408883
0.0939005	747.076	4.21e+07	0.0934836	2.1903e-05	0.0930857	4.3379e-05	0.0931743	-0.00042339	0.544016	54.3584	139.726	1.42159	1035.23	49.3825	5.41269	0.0856768	0.0840956	3492.07	6.14824	17.9576	0.0792762	16.5899	0.775623	16.6704	0.63983	59.7487	1.6423	13.3312	0.416668	1.9123	0.224572	0.195319	0.0136699	0.0800966	0.066849	2.19851	0.404197	11.0751	0.494059	205.271	6.76133	1.35902	0.208378	12.8777	0.316562	0.532358	0.035363	0.0701354	0.467196
0.0949653	740.238	4.075e+07	0.000301489	2.1903e-05	0.18589	4.3379e-05	-0.000503805	0.274796	0.00253504	54.0268	143.223	1.50779	1021.62	52.8247	5.95077	0.254614	0.0840956	3514.63	4.15646	16.7831	0.240572	16.4203	0.617046	16.288	0.653415	59.2312	1.61499	13.5913	0.317716	1.57455	0.19644	0.261985	0.164082	0.0387607	0.026611	2.36935	0.258826	10.9904	0.584423	208.55	6.92512	1.41867	0.0988698	12.5467	0.468349	0.589425	0.0119747	0.0582628	0.52551
0.0960417	737.959	4.015e+07	0.0934836	2.1903e-05	8.0252e-07	4.3379e-05	-0.000503805	0.274796	0.363522	60.3276	136.811	0.893235	1042.03	56.7257	3.94002	0.0856768	0.168099	3469.51	4.6607	16.2083	-0.00123065	16.0809	0.634036	15.851	0.609943	59.2312	1.73417	14.0593	0.345203	1.66115	0.182375	0.168599	0.0819064	0.0800966	0.0400987	2.10609	0.509456	11.6111	0.595719	207.457	7.06161	1.51355	0.135372	12.6486	0.327404	0.358436	0.0708082	0.0582628	0.503295
0.0971065	753.914	4.17e+07	0.0934836	2.1903e-05	8.0252e-07	4.3379e-05	-0.000503805	0.183244	0.0927818	54.6901	141.766	0.893235	1031.83	54.2015	5.24276	0.0856768	9.20695e-05	3469.51	5.4675	18.7323	0.240572	16.2788	0.602887	15.7145	0.626245	60.0075	1.87819	14.1374	0.33146	2.01333	0.154243	0.222039	0.0409589	0.0800966	0.0533331	2.46177	0.498077	11.2161	0.559008	202.266	7.03431	1.36987	0.171875	12.6995	0.316562	0.611166	0.0119747	0.082008	0.478304
0.0981713	744.796	4.185e+07	0.0934836	2.1903e-05	8.0252e-07	4.3379e-05	-0.000503805	0.0914101	0.272998	55.3533	137.394	1.15741	1045.44	51.9067	5.1578	0.170006	0.252103	3469.51	5.77005	17.3078	0.0792762	16.5334	0.775623	16.3973	0.653415	60.2662	1.77142	13.5133	0.488133	1.60342	0.154243	0.195319	0.0136699	0.0527294	0.026611	2.07808	0.324542	10.9622	0.559008	205.545	6.43374	1.20449	0.23262	12.6231	0.282139	0.393764	0.0237246	0.082008	0.456089
0.0992361	756.193	4.045e+07	0.0934836	0.186452	8.0252e-07	0.184752	-0.000503805	0.550016	0.0927818	54.0268	139.434	1.24362	1025.02	50.5299	4.47811	0.170006	0.168099	3492.07	4.58507	14.9088	0.160065	15.0627	0.775623	15.7964	0.580056	60.525	1.57526	12.9152	0.33146	1.73621	0.280836	0.208544	0.0547016	0.066413	0.0800833	1.78961	0.364369	10.1159	0.508179	206.364	7.03431	1.09605	0.0988698	12.6741	0.36264	0.564968	0.0237246	0.129216	0.456089
0.100301	740.238	4.01e+07	0.0934836	2.1903e-05	8.0252e-07	4.3379e-05	0.0931743	0.183244	0.272998	53.3636	143.806	0.893235	1025.02	51.2183	4.19491	0.0856768	0.168099	3469.51	4.73634	15.7835	-0.00123065	15.4021	0.696334	17.0801	0.580056	60.7838	2.13892	13.6953	0.358946	2.17499	0.280836	0.340796	0.0684442	0.0800966	0.066849	2.20971	0.364369	10.2006	0.765151	206.637	7.06161	1.35902	0.11113	12.5213	0.30572	0.657363	0.0473641	0.0938806	0.514403
0.101366	747.076	4.09e+07	0.186666	2.1903e-05	0.0930857	4.3379e-05	-0.000503805	0.183244	0.363522	51.3739	137.685	1.59678	1008.01	56.0373	6.1207	0.170006	0.0840956	3446.95	5.03889	16.5082	-0.00123065	15.4021	0.585896	16.1788	0.713189	60.525	1.60257	13.5133	0.37269	1.80838	0.168309	0.168599	0.0547016	0.121147	0.066849	2.23772	0.483853	10.8494	0.725617	202.813	6.48834	1.40511	0.171875	12.6486	0.36264	0.450832	0.035363	0.0938806	0.514403
0.102442	744.796	4e+07	0.186666	2.1903e-05	0.0930857	4.3379e-05	-0.000503805	0.0914101	0.363522	51.0422	137.394	1.15741	1045.44	53.0541	5.52597	0.170006	0.168099	3492.07	4.20688	16.4332	0.0792762	16.5334	0.806772	16.2334	0.523	59.7487	1.75901	13.3052	0.389182	1.72178	0.168309	0.235265	0.0547016	0.066413	0.0800833	2.03887	0.284714	10.793	0.674787	205.271	6.67943	1.34547	0.269122	12.8268	0.293523	0.543228	0.000196792	0.117626	0.375561
0.103507	744.796	4.13e+07	0.0934836	2.1903e-05	8.0252e-07	4.3379e-05	-0.000503805	0.274796	0.363522	57.343	143.806	1.15741	1031.83	54.2015	5.78085	0.170006	0.252103	3469.51	5.03889	15.9334	-0.00123065	15.8546	0.651027	16.2061	0.726774	58.9724	1.61499	13.4873	0.37269	1.66115	0.168309	0.142149	0.0409589	0.134831	0.0132359	2.22372	0.310318	11.2443	0.674787	207.184	6.76133	1.41867	0.196117	11.8593	0.340956	0.450832	0.0237246	0.0463903	0.422767
0.104572	740.238	4.14e+07	0.0934836	0.0933772	8.0252e-07	4.3379e-05	-0.000503805	0.274796	0.182751	52.7003	144.097	0.804249	1025.02	55.5784	5.1578	0.0856768	0.0840956	3514.63	4.73634	16.5082	-0.00123065	15.1476	0.634036	16.7797	0.816434	61.8189	1.5107	13.0452	0.317716	1.60342	0.182375	0.195319	0.0409589	0.0251626	-0.000167428	2.51498	0.458249	11.2443	0.595719	208.823	6.70673	1.26414	0.135372	13.3615	0.327404	0.589425	0.0237246	0.0938806	0.397775
0.105637	758.472	4.16e+07	0.186666	0.0933772	8.0252e-07	4.3379e-05	0.186568	0.183244	0.0927818	56.6798	143.806	1.06843	1035.23	53.5131	5.07284	0.00106902	0.336106	3469.51	4.96325	15.7085	0.160065	15.5152	0.758633	16.1241	0.63983	60.525	1.66713	13.0712	0.37269	1.42733	0.168309	0.182094	0.0819064	0.0937802	0.0533331	2.43377	0.469628	11.0469	0.711497	205.818	7.63488	1.19094	0.196117	12.063	0.397876	0.450832	0.035363	0.0582628	0.422767
0.106701	737.959	4.05e+07	0.186666	2.1903e-05	8.0252e-07	4.3379e-05	-0.000503805	0.642692	0.182751	52.7003	137.977	1.06843	1031.83	53.7426	4.30819	0.0856768	0.168099	3469.51	5.54314	17.3078	0.0792762	15.6001	0.617046	15.9603	0.786547	58.7136	1.59016	13.0452	0.29023	1.75064	0.154243	0.222039	0.0409589	0.107464	0.0800833	2.40856	0.378594	11.47	0.584423	207.73	7.11621	1.27498	0.208378	13.1069	0.316562	0.578555	0.0237246	0.0348004	0.514403
0.107778	733.4	4.045e+07	0.186666	2.1903e-05	8.0252e-07	4.3379e-05	-0.000503805	-0.00042339	0.45238	52.7003	144.097	1.06843	1038.63	51.6773	5.69589	0.254614	9.20695e-05	3514.63	4.20688	16.933	0.0792762	16.6182	0.585896	15.8783	0.830019	60.0075	1.78632	12.7852	0.430412	1.60342	0.154243	0.235265	0.0547016	0.0251626	0.0400987	2.51498	0.310318	11.1879	0.686082	206.911	7.06161	1.50271	0.220359	12.2412	0.30572	0.426374	0.0237246	0.0938806	0.467196
0.108843	747.076	4.03e+07	0.186666	2.1903e-05	8.0252e-07	0.0922578	-0.000503805	0.274796	0.544016	55.3533	138.268	1.15741	1021.62	49.8415	5.07284	0.00106902	0.252103	3446.95	6.22388	16.0833	0.160065	16.3637	0.617046	15.6325	0.523	58.9724	1.6274	13.5913	0.303973	1.75064	0.210506	0.27521	0.0273565	0.0527294	0.0400987	1.99966	0.458249	11.0751	0.609838	206.911	6.57024	1.25058	0.147354	12.2412	0.433112	0.564968	0.0119747	0.0348004	0.664352
0.109907	740.238	4.195e+07	0.0934836	2.1903e-05	8.0252e-07	4.3379e-05	-0.000503805	0.367472	0.363522	53.6952	143.223	1.50779	1018.22	53.5131	4.30819	0.0856768	0.168099	3514.63	5.24059	16.3582	0.0792762	15.8263	0.806772	15.9056	0.816434	59.4899	1.66713	13.1232	0.275112	1.53125	0.140177	0.222039	0.0684442	0.066413	0.0533331	2.30213	0.389973	10.5673	0.609838	208.277	7.1708	1.27498	0.147354	12.1903	0.36264	0.461702	0.000196792	0.0701354	0.503295
0.110972	742.517	4.09e+07	0.279848	2.1903e-05	8.0252e-07	0.184752	-0.000503805	0.367472	0.182751	61.3225	137.394	1.59678	1021.62	52.8247	5.61093	0.254614	0.168099	3469.51	4.96325	18.0825	-0.00123065	15.1476	0.430151	16.4519	0.476811	57.9373	1.55043	12.9152	0.430412	1.61785	0.252704	0.142149	0.0273565	0.134831	0.0400987	2.1705	0.389973	11.865	0.559008	205.545	7.28	1.39427	0.23262	12.4958	0.293523	0.51877	0.0473641	0.082008	0.503295
0.112037	744.796	4.11e+07	0.186666	2.1903e-05	8.0252e-07	0.0922578	0.186568	0.183244	0.00253504	57.0114	133.605	1.24362	1025.02	51.6773	5.86581	0.00106902	0.0840956	3514.63	4.50943	16.3582	0.160065	15.1476	0.758633	16.0422	0.580056	60.0075	1.90302	13.3572	0.444155	1.58899	0.19644	0.208544	0.0547016	0.066413	0.0800833	2.13129	0.404197	11.1597	0.736912	207.73	6.37915	1.26414	0.11113	11.8593	0.293523	0.600295	0.0237246	0.011027	0.467196
0.113113	742.517	4.14e+07	0.0934836	2.1903e-05	8.0252e-07	4.3379e-05	0.0931743	0.0914101	0.363522	57.343	138.56	1.3326	1018.22	53.0541	4.81796	0.254614	0.0840956	3492.07	5.19017	17.7327	-0.00123065	16.5334	0.869071	15.9603	0.536585	58.9724	1.87819	13.7473	0.275112	1.79394	0.154243	0.222039	0.0409589	0.121147	0.026611	2.1593	0.338766	11.5546	0.751031	206.364	6.57024	1.38342	0.23262	12.7759	0.30572	0.461702	0.0237246	0.0463903	0.583823
0.114178	747.076	4.08e+07	0.186666	2.1903e-05	8.0252e-07	4.3379e-05	-0.000503805	0.367472	0.45238	57.6747	133.897	0.893235	1038.63	53.5131	4.81796	0.170006	0.0840956	3492.07	4.58507	18.3075	0.320797	16.4485	0.617046	16.1515	0.699604	60.0075	1.75901	13.3832	0.358946	1.9989	0.252704	0.182094	0.0547016	0.162483	0.026611	2.1705	0.418421	11.1597	0.686082	208.55	6.95241	1.31022	0.147354	12.2667	0.387034	0.450832	0.0119747	0.022843	0.433874
0.115243	740.238	3.965e+07	0.000301489	2.1903e-05	8.0252e-07	4.3379e-05	-0.000503805	0.183244	0.182751	54.3584	141.766	1.50779	1035.23	53.2836	4.81796	0.424108	9.20695e-05	3492.07	4.88762	19.457	-0.00123065	16.3071	0.758633	16.288	0.609943	60.2662	1.6423	12.8372	0.389182	1.77951	0.168309	0.24876	0.0273565	0.0251626	0.0400987	2.42256	0.404197	10.7366	0.725617	206.091	7.28	1.26414	0.208378	12.4449	0.443954	0.624753	0.0119747	0.0348004	0.456089
0.116308	756.193	4.125e+07	0.000301489	2.1903e-05	8.0252e-07	4.3379e-05	-0.000503805	0.183244	0.0927818	54.0268	143.806	1.86095	1045.44	52.8247	5.61093	0.00106902	0.252103	3514.63	5.31623	17.8826	0.0792762	17.2404	0.540589	15.9603	0.596358	58.7136	1.57526	13.8773	0.358946	1.57455	0.168309	0.195319	0.0819064	0.134831	0.0800833	2.55419	0.429801	11.8085	0.559008	209.369	7.44379	1.36987	0.171875	12.5467	0.387034	0.51877	0.0237246	0.0938806	0.514403
0.117373	749.355	4.115e+07	0.000301489	2.1903e-05	8.0252e-07	4.3379e-05	-0.000503805	0.0914101	0.182751	53.032	142.931	1.06843	1018.22	53.5131	4.30819	0.170006	0.0840956	3492.07	5.11453	18.3075	0.160065	15.5718	0.571738	15.6598	0.536585	60.0075	1.87819	13.7213	0.204746	1.58899	0.252704	0.261985	0.0819064	0.0527294	0.106834	2.34134	0.429801	11.1597	0.700202	208.003	6.65213	1.50271	0.208378	12.4449	0.247173	0.415504	0.035363	0.0701354	0.422767
0.118449	756.193	4.115e+07	0.000301489	2.1903e-05	8.0252e-07	0.0922578	0.0931743	0.550016	0.00253504	60.9909	136.811	1.24362	1018.22	54.431	5.32773	0.33783	0.0840956	3492.07	4.15646	17.5827	0.0792762	15.7698	0.713325	16.7523	0.726774	58.7136	1.71928	13.2272	0.345203	1.56012	0.252704	0.30301	0.0684442	0.0527294	0.106834	1.88204	0.404197	11.5264	0.623957	205.818	6.73403	1.46476	0.208378	12.0885	0.340956	0.49703	0.000196792	0.0463903	0.353346
0.119514	749.355	4.1e+07	0.0934836	2.1903e-05	0.0930857	4.3379e-05	-0.000503805	-0.00042339	0.272998	60.3276	140.891	1.06843	1011.41	51.9067	6.20566	0.254614	0.0840956	3492.07	4.58507	17.5827	0.160065	14.6951	0.682176	16.2607	0.726774	59.4899	1.6274	13.8253	0.303973	1.44177	0.168309	0.24876	0.0409589	0.107464	0.066849	2.22372	0.404197	10.257	0.686082	207.184	7.06161	1.09605	0.171875	12.3685	0.42227	0.461702	0.0119747	0.0701354	0.444982
0.120579	756.193	4.005e+07	0.0934836	2.1903e-05	0.0930857	4.3379e-05	0.280246	0.274796	0.0927818	54.0268	131.857	1.24362	1038.63	47.5467	5.52597	0.00106902	0.0840956	3492.07	4.81198	19.2571	0.0792762	15.8546	0.554747	16.8616	0.463226	58.9724	1.73417	13.6433	0.402925	1.61785	0.224572	0.261985	0.0409589	0.0800966	0.026611	2.34134	0.458249	10.6237	0.878105	208.277	6.87052	1.36987	0.135372	12.0885	0.293523	0.450832	0.000196792	0.117626	0.561609
0.121644	733.4	4.22e+07	0.000301489	0.0933772	8.0252e-07	4.3379e-05	0.0931743	0.45734	0.182751	57.0114	143.223	0.979439	1031.83	53.0541	5.69589	0.254614	0.168099	3469.51	4.08082	17.7327	0.0792762	15.1476	0.540589	15.7418	0.726774	58.4549	1.56284	13.0712	0.501877	1.66115	0.238638	0.182094	0.0684442	0.0937802	0.066849	1.98846	0.378594	10.9058	0.519474	210.462	7.2527	1.44307	0.196117	12.0375	0.200824	0.49703	0.0237246	0.0582628	0.467196
0.122708	747.076	4.245e+07	0.0934836	0.0933772	8.0252e-07	0.0922578	-0.000503805	0.274796	0.272998	52.3687	140.891	1.42159	1038.63	52.5952	4.90292	0.0856768	0.0840956	3514.63	4.6607	17.4328	-0.00123065	14.6951	0.713325	16.7797	0.596358	58.4549	1.52311	13.9033	0.389182	1.22238	0.140177	0.235265	0.0684442	0.0527294	0.0533331	2.13129	0.284714	10.5673	0.533594	209.916	6.89782	1.31022	0.123112	12.5722	0.270483	0.439962	0.0237246	0.0348004	0.397775
0.123773	735.679	4.085e+07	0.0934836	2.1903e-05	0.0930857	4.3379e-05	0.0931743	0.367472	0.272998	52.0371	134.188	1.24362	1018.22	54.8899	5.61093	0.170006	0.168099	3492.07	4.58507	16.7831	0.0792762	15.3173	0.727484	16.288	0.669717	58.7136	1.60257	13.6693	0.402925	1.70734	0.26677	0.142149	0.0273565	0.0937802	0.026611	2.64662	0.444025	11.5829	0.584423	209.642	7.38919	1.27498	0.0988698	12.3431	0.408718	0.532358	0.0590862	0.0463903	0.478304
0.12485	753.914	4.18e+07	0.0934836	2.1903e-05	8.0252e-07	4.3379e-05	-0.000503805	0.0914101	0.272998	57.343	141.183	1.15741	1028.42	54.6605	5.69589	0.0856768	9.20695e-05	3514.63	4.08082	16.4332	0.0792762	15.7981	0.602887	15.6598	0.626245	60.0075	1.81115	13.4093	0.29023	1.51682	0.323034	0.182094	0.0684442	0.0800966	-0.000167428	2.29093	0.364369	11.1033	0.751031	208.277	7.1435	1.33462	0.159615	12.5467	0.327404	0.426374	0.000196792	0.022843	0.492188
0.125914	744.796	4.175e+07	0.0934836	2.1903e-05	8.0252e-07	4.3379e-05	-0.000503805	0.274796	0.0927818	62.649	139.434	0.893235	1014.81	52.3657	5.61093	0.254614	0.252103	3492.07	4.08082	17.6577	0.0792762	15.7698	0.634036	16.4246	0.596358	60.0075	1.71928	13.7733	0.37269	1.73621	0.168309	0.182094	0.0547016	0.0527294	0.066849	2.36935	0.458249	10.9904	0.570304	213.194	7.2527	1.22618	0.208378	12.4449	0.212479	0.635623	0.035363	0.0701354	0.444982
0.126979	735.679	4.095e+07	0.0934836	2.1903e-05	0.0930857	4.3379e-05	-0.000503805	-0.00042339	0.00253504	53.032	147.011	1.42159	1021.62	54.2015	5.52597	0.00106902	9.20695e-05	3537.19	4.81198	17.1579	0.160065	16.0526	0.682176	15.6598	0.609943	59.2312	1.57526	13.0712	0.402925	1.60342	0.182375	0.235265	0.136597	0.107464	0.0533331	2.18451	0.418421	10.7366	0.674787	209.642	7.06161	1.42951	0.11113	12.3685	0.433112	0.5079	0.035363	0.0701354	0.492188
0.128044	735.679	4.22e+07	0.000301489	0.0933772	8.0252e-07	4.3379e-05	0.0931743	0.183244	0.632874	58.0063	136.228	1.06843	1042.03	52.5952	4.47811	0.0856768	0.0840956	3469.51	5.19017	17.3828	-0.00123065	15.289	0.948359	16.37	0.609943	60.525	1.48338	13.4873	0.37269	2.13169	0.140177	0.340796	0.0547016	0.0527294	0.0400987	1.81482	0.483853	10.5391	0.81598	209.096	7.03431	1.58404	0.220359	12.0375	0.293523	0.5079	0.0237246	0.082008	0.503295
0.129109	742.517	4.145e+07	0.0934836	2.1903e-05	8.0252e-07	4.3379e-05	-0.000503805	0.73256	0.272998	56.3482	140.6	0.629058	1025.02	55.5784	5.95077	0.33783	0.168099	3514.63	5.24059	17.2329	0.240572	15.8546	0.665185	16.6704	0.536585	60.525	1.61499	12.6031	0.275112	1.66115	0.26677	0.208544	0.0547016	0.0387607	0.066849	2.43377	0.378594	11.2725	0.660668	210.462	6.57024	1.39427	0.147354	11.8338	0.36264	0.554098	0.035363	0.0938806	0.422767
0.130185	749.355	3.98e+07	0.186666	2.1903e-05	8.0252e-07	4.3379e-05	-0.000503805	-0.00042339	0.00253504	55.6849	136.228	0.715263	1035.23	54.2015	4.64804	0.0856768	0.252103	3537.19	5.4675	18.1575	-0.00123065	16.392	0.554747	16.2607	0.713189	58.7136	1.57526	13.1232	0.358946	1.50239	0.224572	0.208544	0.0956491	0.134831	0.0533331	2.01367	0.350145	11.0469	0.725617	209.642	7.2527	1.38342	0.196117	12.3431	0.327404	0.439962	0.0237246	0.0701354	0.375561
0.13125	756.193	4.075e+07	0.0934836	2.1903e-05	8.0252e-07	4.3379e-05	-0.000503805	0.183244	0.363522	53.3636	141.766	0.979439	1038.63	53.972	4.47811	0.0856768	0.0840956	3514.63	4.88762	16.2833	0.0792762	15.9395	0.744474	17.0255	0.669717	59.4899	1.75901	13.2272	0.345203	1.60342	0.126111	0.142149	0.0273565	0.0527294	0.0800833	2.42256	0.429801	11.6957	0.765151	209.369	6.59753	1.39427	0.135372	12.1394	0.433112	0.51877	0.0119747	0.082008	0.572716
0.132315	744.796	4.065e+07	0.279848	2.1903e-05	8.0252e-07	4.3379e-05	-0.000503805	0.0914101	0.182751	49.3841	140.308	1.3326	1025.02	52.1362	5.1578	0.170006	0.0840956	3514.63	4.6607	16.6581	0.402716	15.0345	0.713325	16.0968	0.55017	59.2312	2.05946	13.1752	0.303973	1.83724	0.126111	0.142149	0.0273565	0.066413	0.0533331	2.40856	0.444025	10.398	0.508179	208.823	7.49838	1.28582	0.147354	12.1139	0.282139	0.600295	0.000196792	0.0582628	0.492188
0.13338	751.634	4.105e+07	0.186666	2.1903e-05	8.0252e-07	4.3379e-05	-0.000503805	0.45734	0.363522	56.3482	142.64	1.06843	1014.81	53.5131	3.7701	0.170006	9.20695e-05	3537.19	5.31623	18.0326	0.0792762	16.1092	0.806772	16.0149	0.743075	59.7487	1.60257	13.3832	0.317716	1.67847	0.112045	0.168599	0.0273565	0.0387607	0.066849	2.46177	0.429801	11.4136	0.736912	212.101	6.89782	1.53795	0.159615	11.5029	0.42227	0.578555	0.0237246	0.082008	0.375561
0.134444	756.193	3.97e+07	0.0934836	2.1903e-05	8.0252e-07	4.3379e-05	-0.000503805	0.367472	0.363522	61.6541	142.348	0.893235	1011.41	49.612	4.19491	0.0856768	0.0840956	3514.63	5.4675	14.5589	0.160065	15.9677	0.792614	15.6871	0.536585	59.2312	1.85088	13.2792	0.457898	1.61785	0.182375	0.195319	0.0684442	0.203534	0.0400987	2.22372	0.429801	11.4418	0.623957	212.921	7.41649	1.41867	0.23262	11.4519	0.36264	0.49703	0.000196792	0.0938806	0.444982
0.135521	749.355	4.025e+07	0.279848	2.1903e-05	8.0252e-07	4.3379e-05	-0.000503805	0.274796	0.182751	54.3584	140.017	1.24362	1001.21	53.5131	4.39315	0.170006	0.0840956	3537.19	5.39187	17.5078	0.0792762	15.8829	0.713325	16.5338	0.816434	58.9724	1.66713	13.4613	0.37269	1.60342	0.126111	0.27521	0.0273565	0.1488	0.066849	2.18451	0.444025	10.9622	0.917639	211.282	6.87052	1.36987	0.159615	12.8777	0.270483	0.49703	0.0590862	0.082008	0.514403
0.136586	749.355	4.145e+07	0.0934836	2.1903e-05	0.0930857	4.3379e-05	0.0931743	0.183244	0.272998	48.7209	138.851	1.50779	1025.02	52.5952	5.1578	0.170006	0.168099	3492.07	4.6607	16.5831	0.160065	15.6849	0.682176	16.1515	0.596358	58.4549	1.69445	13.2532	0.345203	1.79394	0.182375	0.182094	0.0547016	0.0937802	0.066849	2.03887	0.378594	10.5955	0.801861	210.735	7.1981	1.36987	0.23262	12.2667	0.36264	0.564968	0.0590862	0.0348004	0.364453
0.13765	747.076	4.11e+07	0.0934836	2.1903e-05	0.0930857	4.3379e-05	-0.000503805	0.367472	0.00253504	52.0371	142.64	1.42159	1004.61	55.5784	4.56307	0.170006	9.20695e-05	3537.19	5.11453	17.7327	-0.00123065	14.6951	0.585896	15.8237	0.816434	59.4899	1.55043	13.7993	0.430412	1.60342	0.168309	0.168599	0.0409589	0.066413	0.0935992	2.51498	0.418421	10.793	0.635253	210.189	7.1708	1.33462	0.123112	12.725	0.443954	0.461702	0.0708082	0.152961	0.433874
0.138715	749.355	4.195e+07	0.0934836	2.1903e-05	8.0252e-07	4.3379e-05	0.0931743	0.550016	0.272998	62.9806	143.223	1.3326	1018.22	55.1194	6.03574	0.0856768	0.0840956	3492.07	4.50943	17.3828	0.0792762	15.091	0.854912	16.288	0.713189	59.2312	1.83846	13.5133	0.51562	1.69291	0.210506	0.155374	0.0819064	0.0937802	0.0800833	2.20971	0.350145	11.1315	0.827276	211.828	7.11621	1.42951	0.196117	13.2596	0.293523	0.532358	0.0473641	0.0582628	0.478304
0.13978	731.121	4.195e+07	0.186666	2.1903e-05	0.0930857	4.3379e-05	-0.000503805	0.550016	0.272998	54.3584	143.806	0.893235	1018.22	52.8247	3.85506	0.170006	0.252103	3514.63	4.96325	18.0825	-0.00123065	16.392	0.727484	16.0695	0.55017	59.4899	1.55043	13.7993	0.471641	1.56012	0.224572	0.195319	0.0409589	0.0937802	0.0800833	2.27693	0.324542	11.6393	0.852691	213.467	7.00701	1.32378	0.244602	12.6231	0.433112	0.404634	0.0473641	0.0582628	0.492188
0.140856	753.914	4.065e+07	0.279848	2.1903e-05	8.0252e-07	4.3379e-05	-0.000503805	0.183244	0.272998	57.6747	144.097	1.50779	1025.02	53.5131	4.56307	0.00106902	0.168099	3492.07	5.84569	19.2571	0.160065	16.0809	0.475459	15.8783	0.596358	60.0075	1.70686	13.4093	0.232783	1.66115	0.210506	0.27521	0.0547016	0.0527294	0.0533331	2.12009	0.364369	10.257	0.790565	214.287	6.81592	1.20449	0.147354	12.4958	0.258828	0.49703	0.0473641	0.0582628	0.514403
0.141921	747.076	4.205e+07	0.000301489	0.0933772	8.0252e-07	0.184752	-0.000503805	0.183244	0.272998	52.7003	139.143	0.893235	1028.42	51.9067	4.81796	0.254614	0.0840956	3537.19	4.96325	16.7331	0.320797	15.4021	0.713325	16.9982	0.683302	59.7487	1.60257	13.6173	0.33146	1.70734	0.154243	0.208544	0.0409589	0.066413	0.026611	2.03887	0.139912	11.3854	0.736912	212.648	7.11621	1.36987	0.147354	12.1648	0.327404	0.48616	0.0237246	0.0938806	0.514403
0.142986	760.751	4.135e+07	0.000301489	2.1903e-05	8.0252e-07	4.3379e-05	-0.000503805	0.550016	0.0927818	56.6798	137.394	1.50779	1018.22	50.9888	5.52597	0.00106902	9.20695e-05	3492.07	5.19017	17.8076	-0.00123065	14.7234	0.492449	15.414	0.669717	58.9724	1.74659	13.6433	0.37269	1.38403	0.19644	0.24876	0.0684442	0.066413	0.0935992	2.60461	0.429801	11.0187	0.751031	212.101	6.92512	1.41867	0.147354	12.5467	0.42227	0.5079	0.0119747	0.0348004	0.503295
0.144051	740.238	4.02e+07	0.186666	0.279807	8.0252e-07	0.0922578	-0.000503805	0.367472	0.182751	51.3739	142.057	0.979439	1042.03	52.1362	4.81796	0.00106902	9.20695e-05	3537.19	4.35816	17.8826	0.160065	16.0526	0.682176	15.7145	0.596358	60.2662	1.56284	12.8112	0.444155	1.42733	0.19644	0.30301	0.0273565	0.0800966	0.026611	2.01367	0.378594	10.934	0.765151	212.101	7.30729	1.27498	0.147354	12.2667	0.408718	0.450832	0.0237246	0.0463903	0.514403
0.145116	753.914	4.205e+07	0.0934836	2.1903e-05	8.0252e-07	4.3379e-05	-0.000503805	0.183244	0.182751	54.0268	136.228	0.893235	1031.83	50.5299	5.61093	0.170006	0.168099	3492.07	4.73634	17.6577	-0.00123065	15.5435	0.696334	16.5612	0.713189	59.7487	1.78632	13.8773	0.317716	1.9989	0.140177	0.24876	0.0684442	0.121147	0.0400987	2.47298	0.469628	10.934	0.660668	210.735	7.06161	1.42951	0.123112	11.9357	0.293523	0.461702	0.0237246	0.082008	0.492188
0.146181	733.4	4.135e+07	0.0934836	2.1903e-05	8.0252e-07	4.3379e-05	0.0931743	0.183244	0.45238	52.3687	136.52	0.979439	1008.01	52.1362	3.85506	0.170006	0.0840956	3514.63	3.92954	18.6073	-0.00123065	15.6567	0.554747	15.9603	0.609943	59.2312	1.47097	13.6433	0.303973	1.50239	0.224572	0.222039	0.0409589	0.0800966	-0.000167428	2.18451	0.364369	10.8776	0.711497	214.014	7.33459	1.47831	0.159615	12.8268	0.433112	0.635623	0.0590862	0.0463903	0.547725
0.147257	751.634	4.145e+07	0.000301489	2.1903e-05	8.0252e-07	4.3379e-05	-0.000503805	0.0914101	0.182751	60.9909	142.931	1.68576	1011.41	53.5131	6.82871	0.0856768	9.20695e-05	3469.51	4.96325	16.3582	0.0792762	15.1476	0.744474	15.4413	0.580056	60.0075	1.52311	13.9033	0.33146	1.70734	0.168309	0.235265	0.0547016	0.0527294	0.066849	2.55419	0.458249	10.8494	0.765151	212.374	7.68947	1.5976	0.147354	11.6811	0.316562	0.611166	0.035363	0.0582628	0.492188
0.148322	747.076	4.175e+07	0.000301489	2.1903e-05	8.0252e-07	4.3379e-05	-0.000503805	0.367472	0.544016	56.0166	143.514	1.42159	1018.22	53.5131	5.41269	0.00106902	9.20695e-05	3537.19	5.11453	15.7085	0.0792762	15.6849	0.713325	16.6977	0.609943	60.2662	1.71928	13.4093	0.444155	1.63229	0.140177	0.261985	0.0819064	0.107464	0.0935992	2.1593	0.324542	11.2161	0.635253	215.38	7.1708	1.44307	0.183857	12.8523	0.340956	0.48616	0.0119747	0.022843	0.617145
0.149387	740.238	4.25e+07	0.0934836	2.1903e-05	8.0252e-07	4.3379e-05	-0.000503805	0.0914101	0.363522	53.3636	142.057	1.06843	1028.42	53.5131	4.733	0.00106902	0.0840956	3492.07	5.19017	17.1579	0.160065	15.0627	0.665185	16.1515	0.683302	58.4549	1.30212	14.1634	0.218765	1.47352	0.210506	0.208544	0.0684442	0.066413	0.026611	2.1593	0.444025	10.7366	0.635253	210.462	7.55298	1.33462	0.147354	12.3685	0.36264	0.393764	0.0237246	0.105753	0.52551
0.150451	753.914	4.1e+07	0.000301489	2.1903e-05	8.0252e-07	4.3379e-05	0.0931743	0.183244	0.0927818	52.3687	143.223	1.59678	1031.83	51.2183	5.24276	0.170006	9.20695e-05	3537.19	4.28252	17.3078	-0.00123065	16.1092	0.634036	16.6431	0.493113	58.1961	2.03463	12.7852	0.358946	1.31186	0.19644	0.195319	0.0547016	0.0937802	0.0533331	2.30213	0.404197	11.3854	0.660668	211.282	7.41649	1.47831	0.147354	12.725	0.316562	0.554098	0.0119747	0.0582628	0.583823
0.151516	747.076	4.305e+07	0.0934836	2.1903e-05	8.0252e-07	4.3379e-05	-0.000503805	0.183244	0.45238	55.0217	147.303	1.06843	1035.23	52.5952	4.56307	0.0856768	9.20695e-05	3492.07	4.73634	16.7831	-0.00123065	15.4021	0.727484	16.0149	0.726774	60.2662	1.69445	12.1091	0.37269	1.61785	0.182375	0.168599	0.0409589	0.0527294	0.026611	2.06688	0.429801	10.9622	0.674787	212.101	7.2527	1.38342	0.220359	12.0885	0.316562	0.461702	0.000196792	0.0582628	0.364453
0.152593	756.193	4.05e+07	0.000301489	2.1903e-05	8.0252e-07	4.3379e-05	0.0931743	0.0914101	0.45238	56.6798	136.228	1.50779	1018.22	54.431	5.78085	0.33783	0.168099	3514.63	5.54314	17.6577	0.160065	15.3173	0.792614	15.9876	0.506698	61.0425	1.79873	12.8632	0.275112	1.50239	0.126111	0.235265	0.0409589	0.066413	0.0533331	2.19851	0.232369	11.1315	0.649372	211.828	7.47109	1.15569	0.183857	11.6302	0.376192	0.532358	0.0708082	0.0582628	0.467196
0.153657	753.914	4.08e+07	0.0934836	2.1903e-05	8.0252e-07	4.3379e-05	-0.000503805	0.183244	0.45238	57.6747	133.605	1.77197	1018.22	52.1362	5.78085	0.00106902	0.0840956	3492.07	6.2743	17.8826	0.0792762	16.392	0.696334	16.6158	0.449641	59.4899	1.9949	14.0073	0.358946	1.50239	0.224572	0.168599	0.0819064	0.0800966	0.0400987	2.29093	0.404197	10.3698	0.570304	214.014	7.55298	1.42951	0.196117	12.6486	0.30572	0.624753	0.0237246	0.0938806	0.386668
0.154722	751.634	4.16e+07	0.186666	2.1903e-05	8.0252e-07	4.3379e-05	0.0931743	0.274796	0.182751	57.343	143.514	1.68576	1021.62	55.5784	4.64804	0.0856768	0.336106	3514.63	5.31623	17.4328	-0.00123065	15.2324	0.523598	15.6052	0.419754	59.7487	1.52311	13.5653	0.275112	1.89786	0.26677	0.27521	0.0547016	0.107464	0.0533331	2.43377	0.378594	11.2161	0.623957	212.101	7.1981	1.10689	0.159615	12.3176	0.316562	0.415504	0.0119747	0.0701354	0.503295
0.155787	763.031	4.075e+07	0.279848	2.1903e-05	8.0252e-07	4.3379e-05	-0.000503805	0.642692	0.272998	55.3533	143.223	0.979439	1025.02	52.5952	5.24276	0.170006	0.0840956	3492.07	4.50943	16.5082	0.160065	15.5718	0.727484	16.9162	0.816434	58.9724	1.41882	12.8892	0.303973	1.48795	0.19644	0.128653	0.0684442	0.066413	0.0400987	2.27693	0.404197	10.9058	0.674787	214.833	6.87052	1.47831	0.159615	11.6811	0.42227	0.472572	0.035363	0.082008	0.503295
0.156852	756.193	4.155e+07	0.0934836	2.1903e-05	8.0252e-07	4.3379e-05	0.0931743	0.183244	0.00253504	56.3482	143.514	1.68576	1025.02	53.0541	4.64804	0.170006	9.20695e-05	3537.19	5.24059	17.4328	0.240572	15.8546	0.585896	15.8783	0.713189	58.1961	1.61499	13.2272	0.345203	1.35516	0.154243	0.168599	0.0547016	0.066413	0.066849	2.13129	0.350145	11.3854	0.700202	214.014	7.2254	1.33462	0.244602	11.7829	0.340956	0.450832	0.0708082	0.0463903	0.547725
0.157928	753.914	4.13e+07	0.279848	0.0933772	8.0252e-07	0.0922578	0.0931743	0.45734	0.182751	58.0063	149.634	1.15741	1011.41	52.5952	4.90292	0.254614	0.0840956	3492.07	5.99696	17.3828	0.240572	15.3738	0.665185	16.3973	0.859906	59.7487	2.00731	13.3572	0.430412	1.63229	0.182375	0.208544	0.0409589	0.0527294	0.0400987	2.01367	0.364369	11.1597	0.736912	217.292	7.30729	1.36987	0.183857	12.0885	0.387034	0.589425	0.0119747	0.0463903	0.444982
0.158993	744.796	4.125e+07	0.0934836	2.1903e-05	8.0252e-07	4.3379e-05	-0.000503805	0.45734	0.0927818	55.6849	137.103	1.50779	1052.24	50.9888	4.47811	0.00106902	0.0840956	3514.63	3.77827	18.5324	0.0792762	16.2223	0.540589	16.3973	0.626245	60.0075	1.39399	13.0972	0.430412	1.66115	0.140177	0.182094	0.0684442	0.0937802	0.0132359	2.12009	0.378594	11.0469	0.660668	214.287	7.33459	1.34547	0.171875	11.9866	0.595741	0.543228	0.035363	0.082008	0.561609
0.160058	758.472	3.94e+07	0.0934836	2.1903e-05	8.0252e-07	4.3379e-05	-0.000503805	0.367472	0.0927818	52.7003	146.137	1.3326	1038.63	55.5784	5.07284	0.0856768	0.168099	3514.63	4.96325	18.0326	0.160065	16.8162	0.554747	16.4246	0.55017	57.9373	1.86329	13.3312	0.33146	1.3263	0.224572	0.208544	0.0273565	0.0527294	0.0533331	2.07808	0.324542	11.1315	0.559008	215.106	7.28	1.25058	0.208378	12.3176	0.595741	0.5079	0.0473641	0.117626	0.353346
0.161123	756.193	4.115e+07	0.0934836	0.0933772	8.0252e-07	0.0922578	-0.000503805	0.0914101	0.182751	58.3379	141.183	1.77197	1048.84	54.8899	5.52597	0.170006	0.0840956	3514.63	4.88762	17.2329	0.320797	16.0526	0.696334	15.8783	0.506698	60.7838	1.86329	13.8773	0.389182	1.29743	0.140177	0.182094	0.0547016	0.107464	0.066849	2.06688	0.418421	10.4545	0.776446	214.014	7.38919	1.28582	0.11113	11.9357	0.36264	0.635623	0.0119747	0.105753	0.492188
0.162187	760.751	4.24e+07	0.37247	2.1903e-05	8.0252e-07	0.0922578	-0.000503805	0.45734	0.632874	50.379	141.474	0.893235	1014.81	52.5952	6.91367	0.254614	0.252103	3514.63	5.31623	17.0829	0.0792762	15.4304	0.634036	16.4792	0.626245	60.0075	1.49828	12.5511	0.430412	1.34073	0.126111	0.235265	0.0273565	0.0800966	0.0400987	2.1453	0.338766	10.7648	0.660668	220.297	7.08891	1.36987	0.196117	11.4265	0.433112	0.578555	0.0473641	0.0701354	0.444982
0.163264	749.355	4.11e+07	0.000301489	0.0933772	8.0252e-07	4.3379e-05	-0.000503805	0.274796	0.0927818	51.7055	145.263	0.893235	1035.23	51.4478	5.61093	0.0856768	0.168099	3492.07	5.11453	16.5831	-0.00123065	15.4304	0.744474	16.3973	0.536585	60.525	1.77142	13.0972	0.37269	1.58899	0.182375	0.0754828	0.0409589	0.066413	0.0533331	2.03887	0.298938	11.1033	0.660668	217.838	7.1708	1.48915	0.0988698	12.1139	0.327404	0.532358	0.0237246	0.0701354	0.547725
0.164329	753.914	3.995e+07	0.0934836	2.1903e-05	0.0930857	4.3379e-05	0.0931743	0.367472	0.632874	56.6798	139.434	1.42159	1018.22	49.8415	5.32773	0.170006	0.252103	3514.63	6.65249	16.2083	-0.00123065	15.2042	0.869071	16.5338	0.699604	57.6786	1.86329	13.5393	0.402925	1.51682	0.083913	0.24876	0.0409589	0.066413	0.0533331	2.35535	0.378594	11.6957	0.751031	215.106	7.58028	1.47831	0.183857	12.1394	0.327404	0.48616	0.0237246	0.0701354	0.478304
0.165394	751.634	4.015e+07	0.279848	2.1903e-05	8.0252e-07	4.3379e-05	-0.000503805	0.183244	0.272998	51.0422	138.268	1.24362	1028.42	53.2836	5.95077	0.170006	0.0840956	3559.75	4.50943	17.008	0.160065	15.6284	0.682176	16.5338	0.653415	60.2662	1.89061	13.3832	0.303973	1.35516	0.238638	0.208544	0.0819064	0.0800966	0.0400987	2.09209	0.338766	11.3854	0.686082	218.658	7.06161	1.35902	0.0988698	11.6811	0.30572	0.543228	0.0119747	0.0701354	0.433874
0.166458	756.193	4.125e+07	0.186666	2.1903e-05	8.0252e-07	0.0922578	-0.000503805	0.0914101	0.45238	53.6952	136.811	0.715263	1045.44	53.0541	5.52597	0.170006	0.0840956	3537.19	3.85391	17.5827	0.240572	16.1374	0.665185	16.5612	0.463226	60.525	1.83846	13.4353	0.430412	1.283	0.224572	0.142149	0.0409589	0.0387607	0.0533331	2.55419	0.350145	11.1315	0.570304	216.472	8.01706	1.29938	0.135372	11.2482	0.258828	0.48616	0.035363	0.105753	0.492188
0.167523	751.634	4.245e+07	0.000301489	2.1903e-05	8.0252e-07	4.3379e-05	-0.000503805	0.274796	0.272998	52.7003	142.057	0.979439	1021.62	51.4478	5.69589	0.170006	0.252103	3492.07	4.88762	17.5078	-0.00123065	15.8546	0.682176	17.0528	0.626245	60.525	1.47097	13.2792	0.471641	1.50239	0.19644	0.128653	0.0409589	0.0527294	0.0132359	2.06688	0.350145	10.7083	0.635253	217.292	6.84322	1.29938	0.159615	12.3176	0.235518	0.277454	0.000196792	0.0348004	0.467196
0.168588	749.355	4.285e+07	0.186666	2.1903e-05	8.0252e-07	4.3379e-05	-0.000503805	0.274796	0.363522	56.3482	145.263	1.50779	1031.83	53.2836	4.81796	0.0856768	0.0840956	3537.19	4.43379	18.3824	0.160065	15.5152	0.665185	16.1788	0.63983	58.1961	1.81115	13.2792	0.317716	1.45909	0.126111	0.261985	0.0547016	0.0387607	0.106834	2.75024	0.458249	9.91847	0.609838	216.199	7.41649	1.13129	0.159615	12.1139	0.316562	0.5079	0.0119747	0.117626	0.617145
0.169664	760.751	4.105e+07	0.186666	2.1903e-05	8.0252e-07	4.3379e-05	-0.000503805	0.367472	0.182751	52.0371	136.811	0.804249	1035.23	51.2183	4.19491	0.0856768	9.20695e-05	3492.07	5.19017	17.2329	0.0792762	14.8648	0.617046	15.9876	0.683302	60.0075	1.71928	13.7473	0.345203	1.44177	0.154243	0.235265	0.0684442	0.0387607	0.066849	2.1593	0.284714	10.6801	0.494059	214.833	7.60758	1.39427	0.196117	12.2412	0.443954	0.380176	0.0119747	0.0348004	0.456089
0.170729	758.472	4.105e+07	0.186666	2.1903e-05	8.0252e-07	0.0922578	-0.000503805	0.183244	0.272998	54.6901	144.68	0.979439	1018.22	56.0373	4.98788	0.0856768	0.0840956	3514.63	5.24059	17.8826	0.0792762	16.7313	0.540589	16.6977	0.419754	59.4899	1.65472	13.4093	0.317716	1.42733	0.126111	0.168599	0.0684442	0.011422	0.0400987	2.10609	0.483853	10.2288	0.584423	217.019	7.36189	1.5488	0.256862	12.1139	0.351798	0.532358	0.0237246	0.082008	0.364453
0.171794	749.355	4.115e+07	0.0934836	2.1903e-05	8.0252e-07	4.3379e-05	-0.000503805	0.183244	0.272998	56.0166	143.806	1.42159	1028.42	53.7426	3.68514	0.0856768	0.252103	3469.51	4.50943	17.3828	0.160065	16.2788	0.651027	17.2167	0.523	58.1961	1.45855	13.4353	0.402925	1.31186	0.154243	0.182094	0.0819064	0.066413	0.026611	2.1593	0.378594	10.3416	0.892225	217.019	7.55298	1.16654	0.159615	12.0375	0.36264	0.564968	0.0708082	0.117626	0.594931
0.172859	753.914	4.105e+07	0.186666	2.1903e-05	0.0930857	4.3379e-05	-0.000503805	0.183244	0.45238	54.6901	139.726	1.3326	1045.44	53.5131	4.10995	0.33783	0.0840956	3514.63	3.92954	17.2329	-0.00123065	16.3071	0.854912	15.5233	0.726774	58.9724	1.81115	13.7993	0.232783	1.76508	0.252704	0.27521	0.0273565	0.0387607	0.0800833	2.18451	0.310318	11.47	0.584423	219.204	7.36189	1.64369	0.123112	12.4194	0.327404	0.404634	0.0237246	0.0463903	0.433874
0.173924	742.517	4.135e+07	0.0934836	2.1903e-05	0.18589	0.0922578	-0.000503805	0.642692	0.272998	53.3636	144.68	1.42159	1028.42	54.431	5.07284	0.00106902	0.168099	3537.19	4.81198	16.4332	0.160065	15.7698	0.554747	16.3427	0.683302	61.0425	1.48338	13.9033	0.345203	1.3696	0.210506	0.182094	0.0684442	0.0387607	0.0400987	2.03887	0.310318	10.7083	0.711497	217.565	7.85326	1.35902	0.159615	11.9357	0.351798	0.450832	0.035363	0.022843	0.456089
0.175	744.796	4.18e+07	0.0934836	0.0933772	8.0252e-07	4.3379e-05	-0.000503805	0.550016	0.45238	56.6798	143.514	0.893235	1025.02	56.2668	4.81796	0.170006	0.0840956	3582.31	4.96325	15.6335	0.320797	15.8829	0.806772	15.933	0.699604	57.9373	1.56284	13.4873	0.317716	1.38403	0.154243	0.222039	0.0273565	0.0800966	0.0800833	2.5934	0.458249	10.9904	0.700202	218.385	7.11621	1.5244	0.280268	11.7829	0.327404	0.5079	0.0473641	0.0938806	0.514403
0.176065	751.634	4.125e+07	0.000301489	2.1903e-05	0.0930857	4.3379e-05	0.0931743	0.642692	0.00253504	54.0268	142.057	0.629058	1011.41	50.5299	5.1578	0.170006	0.0840956	3537.19	5.54314	16.858	0.240572	14.9496	0.617046	16.4519	0.653415	59.4899	1.32695	13.8513	0.402925	1.51682	0.154243	0.24876	0.0819064	0.0251626	0.0533331	2.03887	0.378594	11.0469	0.686082	215.926	7.08891	1.29938	0.183857	12.8523	0.443954	0.450832	0.0237246	0.0463903	0.467196
0.17713	753.914	4.08e+07	0.186666	2.1903e-05	8.0252e-07	4.3379e-05	0.0931743	0.367472	0.272998	56.6798	137.394	1.06843	1028.42	54.6605	5.1578	0.170006	0.168099	3514.63	4.73634	16.1333	0.240572	15.9677	0.554747	16.0695	0.580056	59.7487	1.81115	13.0452	0.317716	1.51682	0.126111	0.142149	0.109392	0.0527294	0.0132359	2.13129	0.389973	11.4418	0.686082	220.024	6.92512	1.21534	0.171875	12.1394	0.351798	0.670951	0.0119747	0.0582628	0.492188
0.178194	742.517	4.085e+07	0.0934836	2.1903e-05	0.0930857	4.3379e-05	-0.000503805	0.274796	0.632874	55.0217	144.68	1.15741	1035.23	52.1362	5.32773	0.0856768	0.0840956	3514.63	6.34994	17.3828	-0.00123065	14.8365	0.665185	16.5612	0.596358	57.4198	1.74659	13.3572	0.33146	1.51682	0.168309	0.208544	0.0684442	0.0800966	0.0533331	2.33014	0.284714	11.7239	0.609838	219.478	8.09895	1.51355	0.196117	12.1139	0.30572	0.472572	0.035363	0.0348004	0.456089
0.179259	749.355	4.06e+07	0.000301489	0.0933772	8.0252e-07	0.0922578	0.0931743	0.73256	0.182751	50.7106	139.726	1.59678	1014.81	51.9067	4.47811	0.254614	0.0840956	3537.19	5.39187	17.8076	0.0792762	16.2506	0.651027	16.8616	0.743075	58.1961	1.6274	13.8513	0.317716	1.47352	0.154243	0.182094	0.0409589	0.0527294	0.0800833	2.30213	0.458249	11.3008	0.595719	220.297	7.49838	1.26414	0.183857	12.1903	0.258828	0.415504	0.0119747	0.0701354	0.467196
0.180336	753.914	4.135e+07	0.0934836	2.1903e-05	8.0252e-07	0.0922578	-0.000503805	0.274796	0.182751	56.3482	140.017	1.24362	1042.03	53.2836	4.64804	0.33783	0.0840956	3514.63	4.81198	17.1579	-0.00123065	16.6748	0.540589	16.1788	0.772962	59.2312	1.49828	12.8112	0.389182	1.45909	0.182375	0.182094	0.0409589	0.0527294	0.0400987	2.02767	0.418421	10.793	0.635253	219.751	7.2254	1.19094	0.147354	11.6811	0.351798	0.472572	0.0237246	0.0463903	0.364453
0.1814	756.193	4.035e+07	0.186666	2.1903e-05	8.0252e-07	4.3379e-05	0.186568	-0.00042339	0.0927818	59.996	134.771	0.804249	1018.22	55.1194	5.95077	0.0856768	9.20695e-05	3537.19	4.58507	16.858	0.0792762	16.4768	0.727484	15.6871	0.580056	58.9724	1.56284	14.2154	0.275112	1.283	0.210506	0.182094	0.0819064	0.121147	0.0400987	2.31614	0.298938	10.8776	0.686082	217.019	7.1708	1.45391	0.183857	11.7065	0.293523	0.450832	0.0237246	0.0582628	0.317247
0.182465	751.634	4.16e+07	0.186666	2.1903e-05	0.0930857	4.3379e-05	-0.000503805	0.274796	0.363522	55.0217	143.514	1.06843	1018.22	51.2183	4.64804	0.170006	0.0840956	3514.63	5.31623	17.008	0.240572	15.1759	0.509439	16.3153	0.580056	59.7487	1.73417	12.6812	0.416668	1.45909	0.210506	0.27521	0.0273565	0.066413	0.0533331	2.40856	0.179455	11.1597	0.519474	219.478	7.1435	1.42951	0.196117	11.9866	0.408718	0.450832	0.0119747	0.117626	0.444982
0.18353	749.355	4.305e+07	0.000301489	2.1903e-05	0.0930857	0.0922578	-0.000503805	0.367472	0.182751	55.3533	137.394	1.68576	1008.01	52.8247	3.7701	0.00106902	0.168099	3514.63	5.11453	18.1575	-0.00123065	14.9779	0.869071	16.2061	0.859906	60.7838	1.73417	13.2012	0.345203	1.50239	0.252704	0.30301	0.0684442	0.0937802	0.0132359	2.25172	0.483853	10.0595	0.736912	220.57	6.95241	1.21534	0.147354	12.2921	0.376192	0.461702	0.0590862	0.0938806	0.467196
0.184595	758.472	3.96e+07	0.186666	2.1903e-05	8.0252e-07	0.0922578	-0.000503805	0.0914101	0.544016	58.3379	139.143	1.50779	1025.02	49.612	4.733	0.170006	9.20695e-05	3537.19	5.4675	16.933	0.0792762	16.2788	0.602887	16.2607	0.653415	59.7487	1.56284	13.4873	0.317716	1.3263	0.126111	0.261985	0.0136699	0.107464	0.120349	2.55419	0.271912	11.47	0.790565	219.478	7.2527	1.25058	0.135372	12.0885	0.387034	0.48616	0.0237246	0.0582628	0.467196
0.185671	763.031	4.095e+07	0.279848	0.186452	8.0252e-07	4.3379e-05	-0.000503805	0.183244	0.813368	57.0114	142.057	0.979439	1045.44	53.7426	4.733	0.33783	0.336106	3537.19	5.54314	17.6577	-0.00123065	16.194	0.727484	17.3805	0.713189	60.7838	1.45855	13.6693	0.389182	1.3263	0.154243	0.168599	0.0684442	0.066413	0.0533331	2.05288	0.509456	10.5109	0.686082	220.024	7.58028	1.56235	0.183857	12.9796	0.351798	0.472572	0.0708082	0.0938806	0.433874
0.186736	753.914	4.145e+07	0.0934836	2.1903e-05	8.0252e-07	4.3379e-05	-0.000503805	0.45734	0.363522	51.0422	146.72	1.06843	1028.42	53.0541	4.39315	0.00106902	0.168099	3537.19	5.84569	16.858	0.0792762	15.4021	0.713325	16.0422	0.802849	61.8189	1.5107	13.4613	0.416668	1.54569	0.224572	0.289515	0.0409589	0.0527294	0.0400987	2.5654	0.378594	10.5673	0.790565	217.019	7.58028	1.19094	0.159615	12.4958	0.36264	0.461702	0.035363	0.0701354	0.433874
0.187801	756.193	4.215e+07	0.000301489	2.1903e-05	8.0252e-07	4.3379e-05	-0.000503805	0.550016	0.544016	56.3482	139.726	1.15741	1018.22	52.5952	5.32773	0.00106902	0.252103	3537.19	5.92133	17.8826	0.0792762	15.7698	0.665185	15.933	0.699604	60.525	1.70686	13.3832	0.416668	1.70734	0.126111	0.222039	1.13974e-05	0.0937802	0.0400987	2.1593	0.310318	10.6801	0.790565	221.117	7.38919	1.36987	0.11113	12.2412	0.457507	0.333979	0.000196792	0.129216	0.478304
0.188866	744.796	4.07e+07	0.000301489	2.1903e-05	8.0252e-07	0.0922578	-0.000503805	0.367472	0.0927818	57.6747	138.851	0.979439	1048.84	54.8899	4.90292	0.254614	0.42011	3514.63	4.50943	17.5078	0.160065	15.8546	0.696334	16.9709	0.699604	60.7838	1.74659	13.6693	0.444155	1.10691	0.182375	0.168599	0.0684442	0.0527294	0.0800833	2.39456	0.310318	10.8212	0.700202	218.385	7.30729	1.35902	0.171875	12.1903	0.351798	0.646493	0.0119747	0.082008	0.478304
0.189931	758.472	4.07e+07	0.279848	2.1903e-05	8.0252e-07	4.3379e-05	-0.000503805	0.45734	0.00253504	56.3482	144.097	1.94994	1028.42	52.3657	5.24276	0.254614	9.20695e-05	3514.63	5.69442	17.8076	0.160065	16.1374	0.540589	17.162	0.566472	61.3013	1.56284	13.6693	0.358946	1.44177	0.126111	0.27521	0.0684442	0.066413	0.0132359	2.27693	0.364369	10.6519	0.790565	218.385	7.2254	1.13129	0.280268	11.7575	0.235518	0.51877	0.035363	0.117626	0.503295
0.190995	749.355	4.225e+07	0.000301489	0.279807	8.0252e-07	4.3379e-05	-0.000503805	0.183244	0.182751	55.3533	139.434	1.15741	1025.02	54.8899	5.07284	0.0856768	0.252103	3514.63	4.81198	16.933	-0.00123065	14.8648	0.696334	16.725	0.713189	58.9724	1.83846	13.1752	0.275112	1.39847	0.126111	0.142149	0.0547016	0.066413	0.0533331	2.19851	0.310318	10.1159	0.584423	217.838	7.85326	1.29938	0.135372	11.6811	0.30572	0.589425	0.0119747	0.0701354	0.583823
0.192072	753.914	4.2e+07	0.0934836	0.0933772	8.0252e-07	4.3379e-05	0.186568	0.183244	0.272998	55.6849	140.6	0.893235	1018.22	53.5131	3.7701	0.0856768	0.0840956	3537.19	5.39187	18.4574	0.0792762	15.6001	0.665185	16.7523	0.830019	60.2662	1.6274	14.0853	0.444155	1.2397	0.140177	0.208544	0.0547016	0.0527294	0.0400987	2.82866	0.364369	10.6519	0.790565	224.942	7.55298	1.51355	0.196117	11.7829	0.36264	0.600295	0.0237246	0.022843	0.456089
0.193137	753.914	4.045e+07	0.0934836	2.1903e-05	8.0252e-07	4.3379e-05	0.0931743	0.274796	0.363522	54.0268	142.348	1.24362	1001.21	55.5784	5.41269	0.0856768	0.336106	3514.63	5.03889	16.7331	0.160065	14.8648	0.585896	17.0528	0.609943	59.4899	1.43124	13.5133	0.275112	1.45909	0.19644	0.24876	0.0273565	0.0387607	0.0533331	2.5794	0.389973	11.2725	0.765151	220.024	7.60758	1.39427	0.23262	12.6741	0.293523	0.48616	0.0237246	0.0582628	0.711558
0.194201	751.634	4.095e+07	0.186666	2.1903e-05	0.0930857	4.3379e-05	-0.000503805	0.45734	0.0927818	51.7055	135.937	2.03614	1008.01	52.3657	5.1578	0.00106902	0.0840956	3559.75	4.81198	19.2571	-0.00123065	15.3456	0.696334	16.7523	0.609943	58.9724	1.56284	13.2792	0.37269	1.10691	0.26677	0.128653	0.0409589	0.0387607	0.0533331	2.09209	0.509456	11.1879	0.801861	221.117	7.47109	1.25058	0.171875	12.4194	0.376192	0.543228	0.0237246	0.0701354	0.408883
0.195266	758.472	3.935e+07	0.186666	2.1903e-05	8.0252e-07	4.3379e-05	-0.000503805	0.274796	0.272998	60.3276	142.348	0.979439	1014.81	50.7594	4.98788	0.0856768	9.20695e-05	3537.19	4.15646	17.0829	0.160065	14.5254	0.554747	16.0968	0.653415	57.9373	1.75901	13.4873	0.29023	1.3263	0.19644	0.0754828	0.0409589	0.107464	0.066849	2.31614	0.429801	10.9622	0.533594	219.478	7.68947	1.5488	0.196117	11.8593	0.316562	0.5079	0.0590862	0.129216	0.386668
0.196331	756.193	4.2e+07	0.000301489	2.1903e-05	8.0252e-07	4.3379e-05	-0.000503805	0.367472	0.272998	52.3687	140.308	0.893235	1018.22	52.3657	6.1207	0.00106902	0.168099	3537.19	5.99696	17.008	-0.00123065	15.3738	0.571738	16.9435	0.536585	57.161	1.66713	13.7473	0.37269	1.35516	0.154243	0.182094	0.0819064	0.066413	0.066849	2.07808	0.324542	10.5109	0.609838	224.942	7.60758	1.39427	0.159615	11.9866	0.327404	0.380176	0.035363	0.0463903	0.52551
0.197407	765.31	4.16e+07	0.186666	2.1903e-05	8.0252e-07	4.3379e-05	-0.000503805	0.367472	0.0927818	58.0063	141.183	1.15741	1011.41	55.3489	4.02499	0.254614	0.0840956	3514.63	5.4675	16.858	-0.00123065	15.6849	0.523598	17.3805	0.653415	59.2312	1.89061	13.4093	0.317716	1.47352	0.126111	0.168599	0.0684442	0.066413	0.026611	2.44777	0.444025	11.4982	0.660668	224.942	6.87052	1.39427	0.0746276	11.8593	0.282139	0.543228	0.0237246	0.129216	0.422767
0.198472	744.796	4.205e+07	0.0934836	2.1903e-05	8.0252e-07	4.3379e-05	-0.000503805	0.183244	0.182751	55.6849	138.268	1.42159	1014.81	54.6605	4.39315	0.254614	9.20695e-05	3537.19	5.31623	17.3828	0.160065	16.0526	0.4613	16.9435	0.669717	59.4899	1.77142	13.1232	0.37269	1.283	0.126111	0.316505	0.0819064	0.0251626	0.026611	2.26293	0.509456	10.6801	0.686082	221.663	7.82597	1.46476	0.208378	11.4519	0.340956	0.589425	0.0237246	0.0463903	0.467196
0.199537	760.751	4.095e+07	0.0934836	2.1903e-05	8.0252e-07	4.3379e-05	-0.000503805	0.367472	0.45238	51.7055	138.851	0.979439	1008.01	51.4478	4.90292	0.170006	9.20695e-05	3514.63	5.11453	16.6581	0.160065	15.7415	0.91721	16.9162	0.743075	59.2312	1.65472	13.1492	0.247076	1.13578	0.210506	0.261985	1.13974e-05	0.0800966	0.0400987	2.05288	0.350145	11.1315	0.686082	221.936	8.12625	1.31022	0.147354	11.3501	0.376192	0.532358	0.000196792	0.0348004	0.433874
0.200602	749.355	4.185e+07	0.0934836	2.1903e-05	8.0252e-07	4.3379e-05	-0.000503805	0.274796	0.363522	56.3482	139.726	1.3326	1025.02	54.2015	5.07284	0.00106902	9.20695e-05	3514.63	4.73634	16.7331	0.0792762	15.4587	0.696334	15.6052	0.683302	60.0075	1.55043	13.6433	0.389182	1.3696	0.168309	0.088708	0.0409589	0.011422	0.0533331	2.39456	0.498077	11.0469	0.711497	222.21	7.71677	1.53795	0.196117	11.9866	0.340956	0.426374	0.0119747	0.141088	0.514403
0.201667	756.193	4.075e+07	0.0934836	0.0933772	8.0252e-07	4.3379e-05	-0.000503805	0.367472	0.0927818	52.3687	139.726	1.24362	1018.22	51.4478	6.29062	0.0856768	0.252103	3559.75	4.58507	18.8073	0.160065	15.1476	0.682176	16.6977	0.75666	59.4899	1.81115	13.5913	0.176435	1.26856	0.168309	0.195319	0.0956491	0.011422	0.0400987	1.97446	0.483853	10.9622	0.660668	224.395	7.2527	1.39427	0.135372	11.5029	0.397876	0.461702	0.105974	0.0938806	0.675459
0.202743	735.679	4.225e+07	0.000301489	2.1903e-05	8.0252e-07	4.3379e-05	-0.000503805	0.183244	0.363522	51.7055	140.6	1.42159	1011.41	53.2836	5.61093	0.170006	0.0840956	3514.63	5.69442	17.0829	0.160065	15.6567	0.696334	16.1515	0.609943	60.0075	1.73417	12.9152	0.430412	1.03474	0.210506	0.208544	0.0136699	0.0387607	0.026611	2.25172	0.350145	10.5391	0.736912	221.936	7.93516	1.5244	0.11113	11.8084	0.282139	0.439962	0.0237246	0.0582628	0.467196
0.203808	751.634	4.235e+07	0.0934836	2.1903e-05	8.0252e-07	4.3379e-05	-0.000503805	0.0914101	0.363522	54.6901	137.394	1.15741	1025.02	54.2015	5.41269	0.254614	9.20695e-05	3582.31	4.58507	16.4332	0.240572	15.487	0.806772	16.6158	0.683302	59.4899	1.69445	13.7213	0.430412	1.31186	0.154243	0.208544	0.0819064	0.066413	0.0800833	2.23772	0.378594	10.793	0.533594	226.854	7.68947	1.33462	0.11113	11.8084	0.351798	0.5079	0.035363	0.082008	0.583823
0.204873	758.472	4.165e+07	0.0934836	2.1903e-05	8.0252e-07	4.3379e-05	-0.000503805	0.183244	0.182751	53.032	143.806	0.979439	1042.03	50.5299	5.52597	0.170006	0.252103	3559.75	6.0726	15.8584	0.0792762	15.0062	0.682176	15.6325	0.596358	60.0075	1.6423	12.7072	0.317716	1.16464	0.154243	0.195319	0.0409589	0.107464	0.026611	2.48698	0.284714	10.6801	0.81598	226.854	7.66217	1.36987	0.147354	12.394	0.340956	0.5079	0.0119747	0.0582628	0.536617
0.205938	749.355	4.1e+07	0.0934836	2.1903e-05	8.0252e-07	4.3379e-05	-0.000503805	0.367472	0.00253504	52.3687	142.64	0.804249	1014.81	50.9888	5.24276	0.0856768	0.168099	3582.31	3.77827	17.008	0.240572	15.8546	0.806772	16.9435	0.63983	58.9724	1.70686	13.3572	0.345203	1.34073	0.168309	0.340796	0.0684442	0.0937802	0.0533331	2.1593	0.429801	10.3698	0.660668	223.849	7.28	1.29938	0.196117	11.6556	0.397876	0.369306	0.035363	0.0348004	0.583823
0.207002	737.959	4.18e+07	0.0934836	2.1903e-05	8.0252e-07	4.3379e-05	0.0931743	0.0914101	0.00253504	52.3687	141.766	0.893235	1004.61	54.6605	5.69589	0.254614	0.0840956	3559.75	4.6607	17.3828	-0.00123065	16.4203	0.617046	16.6977	0.699604	58.1961	1.83846	12.7852	0.389182	1.09247	0.083913	0.222039	0.0409589	0.134831	0.026611	2.26293	0.364369	10.9904	0.609838	220.024	7.06161	1.40511	0.171875	12.063	0.376192	0.578555	0.035363	0.022843	0.456089
0.208079	751.634	4.14e+07	0.0934836	0.0933772	0.0930857	4.3379e-05	-0.000503805	0.367472	0.182751	55.3533	149.926	1.06843	1021.62	50.5299	4.19491	0.33783	9.20695e-05	3537.19	6.42558	17.3078	0.0792762	16.2506	0.682176	15.9876	0.653415	61.3013	1.90302	13.4353	0.471641	1.26856	0.224572	0.261985	0.0409589	0.134831	0.0400987	2.07808	0.298938	10.7083	0.736912	225.488	7.2527	1.23974	0.183857	12.1394	0.36264	0.426374	0.0119747	0.0582628	0.467196
0.209144	737.959	4.065e+07	0.0934836	0.0933772	8.0252e-07	4.3379e-05	-0.000503805	0.0914101	0.363522	53.6952	136.52	0.540072	994.401	52.8247	5.61093	0.254614	0.168099	3537.19	5.03889	16.4332	0.0792762	15.487	0.727484	16.3973	0.816434	60.0075	1.66713	13.9553	0.471641	1.42733	0.26677	0.208544	0.0409589	0.0251626	0.0400987	2.10609	0.338766	10.6519	0.801861	225.215	7.68947	1.40511	0.147354	12.2412	0.340956	0.564968	0.0237246	0.0348004	0.514403
0.210208	767.589	3.91e+07	0.000301489	2.1903e-05	8.0252e-07	4.3379e-05	-0.000503805	0.367472	0.00253504	55.0217	141.474	0.629058	1028.42	50.0709	5.95077	0.254614	0.168099	3559.75	5.11453	17.0829	0.160065	15.8829	0.696334	15.851	0.566472	59.2312	1.73417	12.8112	0.416668	1.51682	0.26677	0.168599	0.0273565	0.134831	0.0400987	2.44777	0.338766	11.2725	0.725617	221.936	7.88056	1.42951	0.159615	12.0121	0.270483	0.426374	0.035363	0.105753	0.561609
0.211273	763.031	4.005e+07	0.000301489	2.1903e-05	8.0252e-07	4.3379e-05	-0.000503805	0.0914101	0.0927818	52.0371	134.771	0.804249	1018.22	53.972	5.32773	0.00106902	9.20695e-05	3559.75	4.43379	18.9572	0.0792762	15.7415	0.682176	15.9876	0.669717	58.9724	1.60257	13.7213	0.416668	1.283	0.252704	0.182094	0.0273565	0.107464	0.026611	2.27693	0.418421	11.2443	0.494059	225.215	7.60758	1.40511	0.123112	11.7829	0.351798	0.543228	0.0237246	0.0582628	0.353346
0.212338	760.751	4.09e+07	0.0934836	2.1903e-05	8.0252e-07	4.3379e-05	-0.000503805	0.550016	0.272998	51.3739	143.223	1.24362	1042.03	52.1362	5.24276	0.170006	0.168099	3559.75	5.84569	16.933	0.160065	15.2607	0.837921	16.1788	0.653415	58.4549	1.79873	13.3052	0.275112	1.16464	0.26677	0.155374	0.0684442	0.107464	0.0400987	2.39456	0.324542	10.8776	0.623957	226.034	6.84322	1.78737	0.171875	11.732	0.177514	0.358436	0.0119747	0.0348004	0.594931
0.213403	742.517	4.135e+07	0.000301489	0.0933772	8.0252e-07	0.0922578	-0.000503805	0.550016	0.0927818	53.032	135.354	1.3326	1028.42	53.5131	6.03574	0.0856768	0.0840956	3537.19	5.31623	17.3828	-0.00123065	14.9779	0.571738	15.4959	0.669717	58.7136	1.85088	12.8632	0.261094	1.13578	0.280836	0.289515	0.0547016	0.0387607	0.0533331	1.98846	0.324542	10.1159	0.725617	224.668	8.18085	1.47831	0.23262	11.6811	0.30572	0.564968	0.035363	0.0463903	0.444982
0.214479	753.914	4.29e+07	0.000301489	2.1903e-05	0.0930857	0.0922578	0.748352	1.01059	0.905003	61.9857	136.52	1.50779	994.401	57.6436	5.07284	0.33783	9.20695e-05	3559.75	5.11453	44.1471	0.803838	168.32	7.26597	62.2831	1.90594	60.7838	1.6423	13.5393	0.275112	1.19351	0.238638	0.435262	0.0409589	2.67456	0.2006	21.229	2.58334	361.02	16.9092	222.756	7.71677	1.75213	0.183857	12.0121	0.30572	0.564968	0.0119747	0.626733	0.467196
0.215544	758.472	4.165e+07	0.0934836	0.0933772	0.0930857	4.3379e-05	1.03024	1.19313	1.26321	65.6336	142.057	1.86095	984.194	56.2668	4.98788	0.254614	0.0840956	3582.31	5.69442	49.8949	1.12869	177.652	7.74737	68.8383	2.47923	58.9724	1.53801	13.8773	0.33146	1.15021	0.168309	0.435262	0.0409589	2.991	0.254382	21.425	2.71705	355.378	15.8079	226.581	7.93516	1.64369	0.159615	11.5029	0.351798	0.51877	0.035363	0.508007	0.456089
0.216609	758.472	3.995e+07	0.186666	0.0933772	0.0930857	4.3379e-05	0.466463	0.917912	1.44371	57.6747	131.857	1.3326	984.194	53.7426	4.733	0.424108	0.168099	3604.87	5.99696	43.6473	1.52981	163.795	7.20934	62.5563	2.37598	58.4549	1.82605	13.3052	0.416668	1.17908	0.210506	0.462252	0.205029	2.71447	0.254382	19.2405	2.3586	315.884	14.6783	224.122	8.15355	1.42951	0.135372	12.1648	0.36264	0.380176	0.035363	0.400589	0.561609
0.217674	763.031	4.16e+07	0.279848	2.1903e-05	8.0252e-07	4.3379e-05	0.936278	1.01059	0.905003	58.6695	136.811	0.804249	990.998	55.1194	4.56307	0.33783	9.20695e-05	3582.31	4.58507	41.3982	0.803838	153.896	7.18102	57.0937	1.93311	59.4899	1.70686	13.3312	0.345203	1.48795	0.238638	0.435262	0.0819064	2.46931	0.267617	18.2603	1.97739	296.137	13.3794	224.942	7.77137	1.32378	0.196117	11.9611	0.376192	0.49703	0.0119747	0.471259	0.492188
0.218738	756.193	4.17e+07	0.000301489	2.1903e-05	8.0252e-07	4.3379e-05	0.842315	1.01059	1.26321	59.3328	143.223	1.3326	963.78	56.0373	4.39315	0.254614	0.0840956	3582.31	5.39187	37.8996	1.04677	143.715	6.47308	55.4549	2.00647	58.9724	1.69445	13.5393	0.345203	1.35516	0.154243	0.516232	0.123134	2.34388	0.133865	16.972	1.89774	276.955	12.2781	227.127	7.60758	1.38342	0.038125	11.9357	0.340956	0.358436	0.0590862	0.411896	0.503295
0.219815	776.707	4.01e+07	0.000301489	2.1903e-05	8.0252e-07	4.3379e-05	0.560426	1.65089	0.813368	58.0063	140.017	1.3326	987.596	54.2015	3.68514	0.170006	0.168099	3559.75	5.39187	37.8996	1.12869	134.382	5.56693	52.9967	1.84617	60.2662	1.47097	13.6173	0.471641	1.3263	0.224572	0.462252	0.123134	1.93337	0.106834	16.4679	2.04282	258.618	11.3179	229.313	7.47109	1.5976	0.147354	12.0121	0.270483	0.51877	0.0237246	0.411896	0.583823
0.22088	765.31	4.02e+07	0.186666	0.0933772	8.0252e-07	4.3379e-05	0.3725	0.45734	0.813368	55.0217	136.228	0.979439	1014.81	55.1194	4.56307	0.59388	0.168099	3559.75	4.50943	39.399	0.642824	125.898	5.65188	51.0848	1.66957	60.0075	1.66713	13.7473	0.389182	1.54569	0.0698471	0.435262	0.0819064	2.0417	0.106834	15.5157	1.92334	241.974	11.2615	226.581	7.85326	1.50271	0.244602	11.6811	0.30572	0.49703	0.0119747	0.471259	0.536617
0.221944	758.472	4.05e+07	0.000301489	0.0933772	8.0252e-07	0.0922578	0.186568	0.825236	1.0855	62.649	136.811	1.24362	984.194	53.972	4.19491	0.170006	0.0840956	3559.75	4.96325	34.6509	1.2897	119.676	5.82178	47.8072	1.91953	58.9724	1.53801	13.1492	0.416668	1.44177	0.126111	0.367786	0.0547016	1.69961	0.2006	15.0115	1.87213	225.894	10.4143	223.576	7.44379	1.47831	0.135372	12.063	0.293523	0.393764	0.0237246	0.411896	0.328354
0.223009	758.472	4.24e+07	0.0934836	2.1903e-05	8.0252e-07	4.3379e-05	0.466463	0.917912	0.45238	56.6798	138.851	0.629058	1008.01	53.5131	4.90292	0.170006	9.20695e-05	3537.19	5.11453	33.6513	1.52981	113.171	4.94395	46.7147	1.60979	61.3013	1.6274	14.0073	0.29023	1.48795	0.154243	0.327301	0.0273565	1.4801	0.1471	13.3031	1.90912	214.328	9.36947	227.4	7.49838	1.44307	0.171875	12.5467	0.36264	0.646493	0.0237246	0.259531	0.617145
0.224074	763.031	4e+07	0.279848	2.1903e-05	8.0252e-07	4.3379e-05	0.654389	0.825236	0.813368	60.3276	144.971	1.24362	977.389	53.5131	4.81796	0.0856768	9.20695e-05	3559.75	6.8794	33.1515	0.724743	108.363	4.66077	44.2565	1.63968	59.2312	1.77142	13.0972	0.51562	1.34073	0.294902	0.261985	0.0409589	1.49435	0.187366	13.2191	1.81808	199.377	9.90601	225.761	7.36189	1.53795	0.135372	12.7759	0.443954	0.48616	0.0119747	0.318611	0.397775
0.22515	753.914	4.07e+07	0.000301489	2.1903e-05	8.0252e-07	4.3379e-05	0.560426	0.642692	0.905003	56.0166	140.308	1.68576	980.791	53.5131	5.41269	0.254614	9.20695e-05	3559.75	4.96325	31.1523	0.803838	100.444	4.12274	42.6178	1.74293	58.4549	1.78632	13.3312	0.247076	1.48795	0.168309	0.354291	0.0956491	1.45159	0.120349	13.2471	1.46248	185.272	9.1718	229.04	7.66217	1.35902	0.135372	12.1903	0.223863	0.51877	0.0237246	0.271404	0.478304
0.226215	760.751	4.15e+07	0.000301489	0.0933772	8.0252e-07	4.3379e-05	0.280246	0.73256	0.993861	59.3328	146.137	0.979439	1014.81	54.6605	5.1578	0.424108	9.20695e-05	3582.31	6.2743	33.9012	0.320797	96.4849	4.40591	40.7059	1.62609	58.9724	1.6274	13.4873	0.247076	0.945253	0.224572	0.394777	0.0409589	1.34326	0.133865	10.8946	1.52791	172.577	8.23993	226.581	7.36189	1.26414	0.147354	11.8338	0.408718	0.439962	0.000196792	0.295997	0.397775
0.22728	751.634	4.225e+07	0.0934836	2.1903e-05	0.0930857	4.3379e-05	0.560426	0.917912	1.17435	62.3174	143.223	1.24362	997.803	55.5784	5.69589	0.00106902	0.0840956	3582.31	5.69442	30.4026	0.642824	89.1317	4.00947	38.2477	1.37613	59.2312	1.66713	13.4093	0.416668	1.34073	0.154243	0.27521	0.0819064	1.23208	0.240866	10.8385	1.48808	165.243	7.44924	226.308	7.71677	1.50271	0.135372	11.4774	0.397876	0.415504	0.0237246	0.259531	0.408883
0.228345	765.31	4.165e+07	0.0934836	2.1903e-05	0.18589	4.3379e-05	0.280246	0.550016	0.993861	56.0166	139.726	0.979439	990.998	56.9552	4.81796	0.254614	0.0840956	3582.31	4.81198	28.9032	0.56373	84.8895	3.44312	36.882	1.49296	60.0075	1.6274	13.6953	0.358946	1.20794	0.154243	0.462252	0.0684442	1.23208	0.066849	10.2504	1.44825	157.626	7.44924	229.586	7.41649	1.25058	0.196117	11.7829	0.340956	0.532358	0.0237246	0.377974	0.492188
0.22941	760.751	4.12e+07	0.186666	2.1903e-05	8.0252e-07	4.3379e-05	0.280246	1.37568	0.813368	57.0114	142.931	1.06843	1021.62	53.972	4.30819	0.0856768	0.168099	3559.75	5.11453	29.1531	0.160065	82.627	3.83957	36.0626	1.37613	58.4549	1.82605	13.3572	0.33146	1.42733	0.224572	0.208544	0.0956491	0.958412	0.066849	10.0544	1.3686	146.906	6.71504	226.034	7.93516	1.41867	0.171875	11.9611	0.316562	0.532358	0.0237246	0.271404	0.561609
0.230486	765.31	4.16e+07	0.186666	2.1903e-05	8.0252e-07	0.0922578	0.3725	0.825236	0.813368	56.6798	133.022	0.715263	1018.22	55.5784	4.81796	0.33783	9.20695e-05	3559.75	4.43379	28.6533	0.240572	76.1223	3.49976	35.2433	1.32994	59.4899	1.9949	13.6173	0.402925	1.3263	0.238638	0.182094	0.0409589	1.16367	0.187366	9.27018	0.933337	137.315	6.48913	228.766	7.68947	1.40511	0.123112	12.6741	0.351798	0.49703	0.035363	0.212041	0.444982
0.231551	760.751	4.21e+07	0.186666	2.1903e-05	8.0252e-07	4.3379e-05	0.280246	0.550016	1.17435	53.032	144.68	1.3326	1004.61	53.0541	5.86581	0.0856768	9.20695e-05	3559.75	4.58507	27.1289	0.320797	72.1629	3.2449	34.9701	1.25659	59.4899	1.71928	12.1871	0.37269	1.283	0.280836	0.27521	0.123134	0.929905	0.106834	8.20593	1.26334	127.724	5.67021	229.04	7.28	1.25058	0.0866094	12.4449	0.316562	0.439962	0.000196792	0.176706	0.536617
0.232616	753.914	3.995e+07	0.0934836	2.1903e-05	8.0252e-07	4.3379e-05	0.3725	0.73256	0.544016	55.3533	135.354	0.979439	987.596	53.972	4.64804	0.0856768	0.0840956	3559.75	3.92954	26.904	0.402716	69.3347	2.99004	33.3313	1.19953	59.7487	1.98248	13.2532	0.37269	1.15021	0.210506	0.168599	0.0409589	0.98692	0.106834	7.92586	0.944716	121.799	5.13367	228.493	7.90786	1.50271	0.123112	12.1394	0.30572	0.461702	0.0473641	0.318611	0.536617
0.233681	753.914	4.115e+07	0.000301489	2.1903e-05	0.0930857	4.3379e-05	0.186568	0.367472	0.363522	57.6747	145.263	1.42159	1014.81	53.2836	5.1578	0.170006	0.0840956	3604.87	4.15646	25.4046	0.642824	65.6581	2.72952	32.2388	1.10987	61.0425	1.78632	13.1752	0.488133	1.20794	0.252704	0.408272	0.0409589	0.68474	0.066849	7.98187	1.10403	113.619	5.30311	227.947	7.77137	1.45391	0.171875	11.7575	0.258828	0.439962	0.0473641	0.212041	0.536617
0.234745	760.751	4.165e+07	0.000301489	2.1903e-05	8.0252e-07	0.0922578	0.3725	1.01059	0.544016	54.0268	145.846	1.42159	1028.42	52.5952	5.32773	0.507602	9.20695e-05	3582.31	5.31623	24.6049	0.160065	62.83	2.76067	31.1463	1.03651	59.2312	1.70686	13.8513	0.33146	1.35516	0.19644	0.354291	0.0547016	0.710397	0.17385	7.36573	1.0386	108.541	4.85129	230.952	7.49838	1.25058	0.11113	11.8593	0.293523	0.589425	0.035363	0.188578	0.503295
0.23581	753.914	4.155e+07	0.186666	0.0933772	8.0252e-07	4.3379e-05	0.3725	0.73256	0.0927818	60.9909	146.72	1.24362	1028.42	52.5952	4.81796	0.170006	0.0840956	3559.75	4.96325	25.6045	0.48181	57.7394	2.72952	30.3269	1.09628	59.2312	1.73417	14.4494	0.430412	1.29743	0.0698471	0.155374	0.0409589	0.670487	0.120349	7.2257	0.654543	103.463	4.85129	228.493	7.74407	1.48915	0.123112	11.9866	0.30572	0.450832	0.035363	0.129216	0.408883
0.236887	760.751	3.97e+07	0.0934836	2.1903e-05	8.0252e-07	4.3379e-05	0.3725	0.642692	0.544016	56.6798	137.103	1.3326	1008.01	50.5299	6.29062	0.0856768	0.168099	3559.75	4.81198	23.6553	0.160065	57.7394	2.52281	29.7807	1.05281	60.2662	1.66713	13.3052	0.389182	1.31186	0.154243	0.261985	0.0273565	0.519397	0.120349	7.39374	0.944716	94.9999	5.04896	231.225	7.38919	1.53795	0.208378	11.7829	0.340956	0.369306	0.035363	0.235786	0.353346
0.237951	753.914	4.195e+07	0.186666	2.1903e-05	0.0930857	4.3379e-05	0.466463	0.45734	0.544016	54.3584	138.268	0.540072	1031.83	52.3657	4.30819	0.254614	0.0840956	3559.75	4.73634	23.3055	0.320797	53.4972	2.19149	27.6775	0.963151	58.9724	1.87819	12.4211	0.471641	1.12134	0.126111	0.24876	0.0956491	0.724651	0.120349	6.74958	0.973165	89.3579	4.48418	226.854	7.90786	1.47831	0.171875	12.1648	0.316562	0.48616	0.0237246	0.235786	0.456089
0.239016	753.914	4.06e+07	0.000301489	2.1903e-05	0.0930857	4.3379e-05	0.0931743	0.550016	0.544016	59.996	140.308	0.893235	1008.01	51.4478	5.69589	0.0856768	0.0840956	3582.31	5.24059	23.4304	0.402716	50.3862	2.30193	27.7049	1.03651	58.9724	1.71928	13.2012	0.33146	1.12134	0.210506	0.168599	0.0547016	0.587815	0.066849	5.90939	0.853681	82.8696	4.31475	227.127	7.88056	1.60844	0.159615	11.5792	0.42227	0.450832	0.0237246	0.223913	0.514403
0.240081	763.031	4.195e+07	0.0934836	2.1903e-05	8.0252e-07	0.0922578	0.280246	0.367472	0.45238	60.3276	140.6	1.94994	1018.22	56.7257	5.1578	0.170006	0.168099	3559.75	6.22388	24.1551	0.320797	50.1034	2.11504	27.3771	0.933264	60.2662	1.69445	13.1752	0.358946	1.31186	0.238638	0.261985	0.0547016	0.519397	0.17385	6.04942	0.719974	79.7665	3.94765	230.952	7.30729	1.41867	0.0988698	12.063	0.270483	0.51877	0.035363	0.176706	0.617145
0.241146	742.517	4.21e+07	0.186666	0.0933772	8.0252e-07	4.3379e-05	-0.000503805	0.45734	0.45238	60.9909	144.68	0.715263	1021.62	53.972	4.98788	0.424108	0.168099	3582.31	5.24059	21.4812	0.402716	45.8612	1.97345	25.793	1.10987	59.2312	1.81115	12.8892	0.33146	1.2397	0.126111	0.195319	0.0136699	0.656233	0.0533331	5.62932	0.628939	75.2529	3.60878	230.132	7.1708	1.34547	0.159615	11.8593	0.282139	0.461702	0.0119747	0.176706	0.503295
0.242222	763.031	4.09e+07	0.186666	0.0933772	8.0252e-07	4.3379e-05	0.3725	0.45734	0.363522	60.3276	145.554	1.15741	1001.21	53.2836	5.52597	0.0856768	0.168099	3582.31	4.28252	21.2813	0.240572	43.8815	1.65629	26.3392	0.919679	60.0075	1.45855	13.5133	0.303973	1.2397	0.294902	0.24876	0.0956491	0.490889	0.0800833	5.82537	0.933337	72.1498	3.60878	233.138	7.77137	1.42951	0.11113	12.3685	0.30572	0.657363	0.0119747	0.129216	0.572716
0.243287	767.589	4.11e+07	0.186666	2.1903e-05	8.0252e-07	0.0922578	0.186568	0.550016	0.632874	57.6747	145.846	1.15741	1021.62	50.9888	6.1207	0.0856768	9.20695e-05	3559.75	5.03889	23.3804	0.0792762	43.033	2.01876	24.1815	0.919679	61.3013	1.65472	13.1492	0.543107	1.10691	0.224572	0.208544	0.0684442	0.3398	0.120349	5.46128	0.654543	65.6615	3.26992	227.947	7.52568	1.31022	0.220359	11.4519	0.327404	0.461702	0.035363	0.117626	0.52551
0.244352	756.193	4.15e+07	0.186666	2.1903e-05	0.0930857	0.0922578	0.186568	0.183244	0.363522	59.0011	142.057	1.15741	1014.81	51.6773	5.86581	0.0856768	0.168099	3604.87	4.96325	20.4816	0.240572	42.1846	1.84602	24.1815	1.0664	59.2312	1.55043	13.8253	0.275112	1.3263	0.168309	0.327301	0.0684442	0.573561	0.0400987	4.98517	0.813854	65.0973	3.10049	229.586	7.93516	1.48915	0.196117	11.732	0.340956	0.461702	0.0473641	0.117626	0.536617
0.245417	756.193	4.065e+07	0.000301489	2.1903e-05	8.0252e-07	0.0922578	0.0931743	0.550016	0.544016	54.6901	141.766	0.804249	1014.81	55.1194	6.03574	0.254614	0.168099	3537.19	4.73634	20.1067	0.160065	40.4877	1.9423	24.0995	0.976736	57.9373	1.90302	13.1752	0.345203	1.25413	0.126111	0.235265	0.0956491	0.408218	0.066849	4.92915	0.643163	62.8405	2.84634	231.498	8.39923	1.36987	0.123112	11.5538	0.327404	0.426374	0.0119747	0.141088	0.686566
0.246481	753.914	4.115e+07	0.186666	2.1903e-05	8.0252e-07	4.3379e-05	0.0931743	0.367472	0.45238	55.6849	139.143	1.24362	1011.41	55.3489	3.94002	0.254614	0.252103	3582.31	6.2743	21.931	0.0792762	39.6393	1.67328	23.7445	0.743075	60.525	1.87819	13.3832	0.247076	1.22238	0.154243	0.182094	0.0547016	0.505143	0.0800833	4.78912	0.694371	56.0701	2.5216	234.777	7.82597	1.34547	0.183857	11.4774	0.376192	0.404634	0.0708082	0.200451	0.628253
0.247558	760.751	4.315e+07	0.279848	2.1903e-05	8.0252e-07	0.0922578	0.186568	0.367472	0.272998	51.7055	137.685	1.24362	997.803	52.5952	4.10995	0.170006	0.336106	3582.31	5.77005	20.5566	0.160065	35.9627	1.67328	22.9251	1.00662	59.7487	1.91544	13.1492	0.457898	1.3263	0.210506	0.289515	0.0273565	0.505143	0.0800833	4.22899	0.444025	55.2238	2.53289	231.772	7.98976	1.44307	0.147354	11.2737	0.247173	0.532358	0.0237246	0.105753	0.606038
0.248623	756.193	4.19e+07	0.0934836	2.1903e-05	8.0252e-07	4.3379e-05	0.3725	0.0914101	0.363522	54.3584	144.389	1.15741	1031.83	56.2668	5.78085	0.00106902	0.0840956	3604.87	4.58507	20.4816	0.0792762	35.9627	1.84602	21.4229	0.743075	59.2312	1.83846	13.1492	0.204746	1.09247	0.126111	0.261985	1.13974e-05	0.465233	0.0935992	4.95716	0.839457	52.967	2.5216	231.772	7.33459	1.63284	0.159615	11.6302	0.351798	0.49703	0.000196792	0.247659	0.52551
0.249687	763.031	4.23e+07	0.000301489	2.1903e-05	0.0930857	4.3379e-05	0.936278	1.01059	0.905003	60.9909	142.348	0.979439	1001.21	54.6605	4.64804	0.00106902	0.0840956	3582.31	4.28252	39.6489	0.803838	134.099	6.10496	50.8117	1.59621	60.0075	1.6274	13.2792	0.303973	1.26856	0.210506	0.607999	0.0956491	2.66031	0.240866	19.6326	2.01722	259.182	12.3628	232.318	7.1435	1.46476	0.135372	11.8084	0.270483	0.5079	0.035363	0.686096	0.503295
0.250752	760.751	4.12e+07	0.0934836	0.0933772	8.0252e-07	4.3379e-05	0.466463	1.10046	1.26321	61.3225	136.52	0.893235	1001.21	52.5952	5.32773	0.0856768	0.0840956	3582.31	4.73634	37.6497	0.885757	119.11	5.45366	46.1685	1.7864	59.2312	1.78632	14.9175	0.389182	1.2397	0.126111	0.540523	0.0684442	2.34388	0.306756	16.916	2.13386	229.844	10.3013	233.684	7.47109	1.53795	0.135372	11.7829	0.36264	0.692691	0.0590862	0.601292	0.492188
0.251817	756.193	4.075e+07	0.0934836	2.1903e-05	8.0252e-07	4.3379e-05	0.280246	1.28581	1.0855	57.343	137.103	1.24362	1008.01	54.2015	3.94002	0.59388	0.252103	3604.87	4.81198	33.4014	0.56373	113.737	5.28375	44.2565	1.71304	60.0075	1.60257	13.6173	0.33146	1.54569	0.210506	0.462252	0.0409589	2.54913	0.214116	15.8237	1.71282	213.764	10.4708	233.138	7.71677	1.36987	0.183857	12.0375	0.293523	0.461702	0.0119747	0.578677	0.456089
0.252894	785.824	4.17e+07	0.186666	2.1903e-05	8.0252e-07	4.3379e-05	0.3725	0.825236	0.905003	62.649	133.314	0.629058	973.987	56.4963	4.56307	0.0856768	0.252103	3604.87	5.4675	33.6513	0.724743	107.515	4.66077	42.3446	1.74293	60.2662	1.45855	14.2154	0.275112	1.2397	0.140177	0.502737	0.0684442	1.86495	0.254382	14.7035	1.64739	200.788	9.25652	231.772	7.90786	1.44307	0.159615	11.8848	0.235518	0.532358	0.0237246	0.485393	0.492188
0.253958	767.589	4.085e+07	0.186666	2.1903e-05	8.0252e-07	4.3379e-05	0.560426	0.917912	0.993861	54.3584	139.726	1.42159	1004.61	55.5784	6.20566	0.0856768	9.20695e-05	3582.31	5.39187	34.1511	0.402716	101.01	4.5475	40.979	1.63968	58.7136	1.57526	13.6953	0.247076	1.283	0.112045	0.489242	0.0956491	1.76802	0.1471	14.4794	1.43403	184.99	8.52231	230.952	7.2527	1.21534	0.220359	12.3685	0.247173	0.5079	0.0119747	0.589984	0.456089
0.255023	769.869	4.01e+07	0.0934836	2.1903e-05	8.0252e-07	4.3379e-05	0.560426	0.642692	0.544016	59.3328	136.811	1.3326	987.596	53.7426	4.39315	0.00106902	0.168099	3582.31	4.43379	31.1523	0.803838	94.2224	4.43423	39.6133	1.56632	59.7487	1.90302	13.5913	0.389182	1.02031	0.126111	0.421767	0.0684442	1.91911	0.187366	12.743	1.75265	179.63	8.55055	231.772	7.82597	1.36987	0.11113	12.0121	0.327404	0.415504	0.0590862	0.42603	0.386668
0.256088	769.869	4.105e+07	0.186666	2.1903e-05	8.0252e-07	4.3379e-05	0.0931743	0.45734	0.182751	54.3584	139.434	1.06843	1018.22	54.8899	6.46054	0.254614	9.20695e-05	3627.43	5.24059	28.4034	0.803838	89.9801	3.86788	37.9746	1.35983	60.525	1.61499	13.8253	0.358946	1.34073	0.294902	0.475747	0.0409589	1.46585	0.187366	12.3789	1.46248	165.243	8.18345	233.684	8.09895	1.56235	0.256862	11.8593	0.293523	0.461702	0.035363	0.366667	0.433874
0.257153	767.589	4.16e+07	0.000301489	2.1903e-05	8.0252e-07	4.3379e-05	0.466463	0.73256	0.993861	59.0011	143.806	0.804249	1008.01	52.5952	5.61093	0.254614	0.168099	3627.43	5.54314	29.9028	0.240572	84.0411	3.7263	35.7895	1.60979	60.525	1.73417	12.9672	0.471641	1.3696	0.210506	0.316505	0.0136699	1.34326	0.0533331	11.6227	1.64739	156.216	7.33629	231.498	7.58028	1.34547	0.183857	12.6486	0.258828	0.600295	0.0119747	0.400589	0.617145
0.258218	763.031	4.18e+07	0.186666	0.0933772	8.0252e-07	4.3379e-05	0.0931743	0.825236	0.182751	58.0063	144.097	1.15741	1011.41	55.3489	5.07284	0.170006	0.336106	3559.75	5.54314	26.7541	0.724743	83.7582	4.09442	36.6089	1.59621	60.0075	1.77142	13.7993	0.416668	1.2397	0.224572	0.394777	0.0684442	1.39743	0.160616	11.5107	1.3686	145.778	6.6868	231.225	7.79867	1.34547	0.171875	12.0121	0.316562	0.461702	0.0237246	0.307304	0.617145
0.259294	747.076	4.195e+07	0.186666	2.1903e-05	8.0252e-07	4.3379e-05	0.280246	0.45734	0.632874	57.0114	130.982	1.42159	1021.62	57.4142	4.02499	0.170006	0.252103	3604.87	5.19017	27.6537	0.56373	76.9707	3.18827	34.697	1.31636	60.2662	1.52311	13.6433	0.389182	1.12134	0.294902	0.340796	0.109392	1.19217	0.0935992	10.7265	1.48808	135.904	6.91271	236.143	7.63488	1.68164	0.196117	11.7829	0.340956	0.48616	0.0473641	0.307304	0.456089
0.260359	763.031	4.065e+07	0.279848	2.1903e-05	8.0252e-07	4.3379e-05	0.3725	0.825236	0.45238	59.0011	138.851	1.24362	1018.22	55.1194	3.7701	0.170006	0.168099	3559.75	5.11453	29.403	0.56373	73.2941	2.96173	33.8776	1.09628	60.0075	1.47097	13.4873	0.389182	1.10691	0.140177	0.30301	0.109392	1.43734	0.133865	10.4184	1.15808	130.545	6.57385	235.323	7.2527	1.56235	0.159615	12.3431	0.316562	0.439962	0.0237246	0.377974	0.422767
0.261424	758.472	4.27e+07	0.000301489	2.1903e-05	8.0252e-07	4.3379e-05	0.186568	0.550016	0.632874	50.7106	136.811	1.06843	1018.22	52.8247	5.41269	0.424108	0.0840956	3627.43	4.96325	27.6537	0.402716	67.9207	3.01836	31.4194	1.22942	58.9724	1.78632	13.1752	0.303973	1.15021	0.210506	0.289515	0.0547016	1.12376	0.0800833	9.8023	1.26334	122.082	5.61373	233.138	7.44379	1.31022	0.135372	12.1394	0.293523	0.461702	0.035363	0.247659	0.328354
0.262488	751.634	4.055e+07	0.0934836	0.0933772	8.0252e-07	4.3379e-05	0.186568	0.274796	0.45238	57.343	144.097	1.42159	1028.42	54.6605	4.64804	0.254614	0.0840956	3582.31	4.28252	26.7541	0.642824	65.6581	3.075	30.3269	1.18323	59.2312	1.91544	13.1492	0.358946	1.03474	0.154243	0.448757	0.164082	1.08099	0.17385	9.3542	0.998768	113.901	5.86788	234.23	8.04435	1.47831	0.171875	12.1648	0.340956	0.635623	0.035363	0.247659	0.52551
0.263553	751.634	4.265e+07	0.186666	2.1903e-05	8.0252e-07	4.3379e-05	0.0931743	0.917912	0.272998	57.0114	132.44	1.3326	1014.81	54.6605	5.24276	0.00106902	0.42011	3604.87	4.50943	28.1535	0.240572	63.9613	3.15995	31.1463	1.44949	61.0425	1.55043	13.2532	0.416668	1.2397	0.19644	0.367786	0.0684442	1.08099	0.160616	8.37397	1.02437	107.694	5.10543	233.957	7.41649	1.44307	0.135372	12.0885	0.468349	0.5079	0.035363	0.341226	0.514403
0.26463	753.914	4.11e+07	0.186666	2.1903e-05	0.0930857	4.3379e-05	0.3725	0.45734	0.813368	55.6849	138.851	0.979439	1001.21	50.5299	5.52597	0.170006	0.0840956	3604.87	5.61878	26.8291	0.320797	60.8503	2.46051	29.5075	0.976736	60.525	1.66713	13.4613	0.457898	1.02031	0.294902	0.235265	0.0409589	1.05534	0.2006	8.42998	1.23773	103.745	4.76657	234.504	8.12625	1.29938	0.171875	12.1648	0.433112	0.51877	0.0119747	0.212041	0.503295
0.265694	769.869	4.21e+07	0.186666	2.1903e-05	8.0252e-07	0.0922578	-0.000503805	0.367472	0.45238	58.3379	146.429	1.50779	1014.81	56.7257	4.81796	0.00106902	0.168099	3582.31	4.15646	23.7303	0.240572	55.4768	2.77483	28.415	1.12617	59.7487	1.73417	13.6953	0.402925	1.15021	0.26677	0.340796	0.0819064	0.98692	0.0533331	8.42998	1.24911	95.8462	4.76657	236.416	8.07165	1.46476	0.220359	11.4519	0.30572	0.554098	0.035363	0.247659	0.536617
0.266759	753.914	4.19e+07	0.000301489	2.1903e-05	8.0252e-07	4.3379e-05	0.0931743	0.642692	0.00253504	52.0371	139.726	1.3326	1031.83	53.7426	4.47811	0.00106902	0.168099	3604.87	5.61878	21.931	0.320797	54.6284	2.55396	27.8961	0.903377	60.2662	1.59016	13.2012	0.444155	1.03474	0.083913	0.316505	0.0547016	0.98692	0.0935992	7.61779	0.904888	90.7684	4.39947	233.957	7.63488	1.50271	0.171875	12.063	0.30572	0.532358	0.0237246	0.223913	0.547725
0.267824	760.751	4.225e+07	0.000301489	2.1903e-05	8.0252e-07	0.0922578	0.280246	0.73256	0.363522	53.032	142.931	1.50779	1018.22	55.5784	4.733	0.33783	0.0840956	3559.75	6.22388	24.455	0.402716	50.3862	2.44352	26.8855	0.963151	59.2312	1.68203	13.1752	0.389182	1.26856	0.26677	0.289515	0.0956491	0.767412	0.106834	7.33772	0.799629	84.5622	4.65362	236.689	7.60758	1.38342	0.23262	12.5213	0.270483	0.450832	0.0237246	0.259531	0.422767
0.268889	774.427	4.14e+07	0.0934836	2.1903e-05	8.0252e-07	4.3379e-05	0.0931743	0.73256	0.632874	55.3533	139.434	1.59678	1018.22	53.5131	4.47811	0.170006	0.168099	3582.31	6.2743	21.6311	0.320797	51.2346	2.19149	25.8476	1.03651	61.3013	2.16623	13.0712	0.275112	1.20794	0.19644	0.340796	0.0956491	0.753158	0.066849	7.6738	0.904888	81.177	4.03236	239.148	8.15355	1.44307	0.196117	12.5977	0.270483	0.543228	0.0237246	0.271404	0.456089
0.269965	760.751	4.28e+07	0.186666	2.1903e-05	8.0252e-07	4.3379e-05	0.3725	0.550016	0.632874	50.0474	145.846	1.50779	1042.03	53.0541	5.69589	0.424108	0.168099	3559.75	4.20688	23.2305	0.320797	47.2752	1.83186	25.7383	0.993038	58.9724	1.5107	12.8372	0.37269	1.13578	0.112045	0.208544	0.109392	0.767412	0.214116	6.77759	0.759802	75.8171	3.49583	235.87	7.88056	1.48915	0.171875	11.8338	0.408718	0.564968	0.0119747	0.271404	0.606038
0.27103	753.914	4.11e+07	0.000301489	2.1903e-05	0.0930857	4.3379e-05	0.0931743	0.183244	0.0927818	56.6798	142.057	0.893235	990.998	53.5131	3.85506	0.254614	9.20695e-05	3604.87	5.19017	20.9814	0.0792762	45.2955	2.04991	24.4546	1.07998	59.7487	1.71928	12.9412	0.402925	1.2397	0.19644	0.168599	0.0547016	0.476636	0.0533331	6.46952	0.867906	70.7393	3.35464	233.684	7.77137	1.16654	0.196117	12.063	0.270483	0.578555	0.000196792	0.247659	0.478304
0.272095	760.751	4.15e+07	0.000301489	2.1903e-05	8.0252e-07	4.3379e-05	0.3725	0.45734	0.182751	54.3584	143.223	0.979439	1028.42	54.8899	5.61093	0.254614	9.20695e-05	3559.75	5.19017	22.5807	0.48181	43.3159	1.98761	23.9903	0.963151	58.7136	1.5107	13.2272	0.33146	1.26856	0.126111	0.155374	0.0547016	0.670487	0.0935992	6.27347	0.813854	69.0467	3.07225	237.509	8.15355	1.42951	0.256862	12.0885	0.327404	0.600295	0.0119747	0.129216	0.408883
0.27316	765.31	4.225e+07	0.000301489	2.1903e-05	8.0252e-07	4.3379e-05	0.0931743	0.183244	0.363522	53.3636	141.766	0.893235	1042.03	54.2015	5.07284	0.0856768	0.336106	3582.31	5.11453	21.5562	0.402716	41.619	1.72142	23.4987	0.889792	57.9373	1.60257	13.1232	0.33146	1.10691	0.210506	0.327301	0.0547016	0.753158	0.0800833	5.68533	0.95894	66.2257	2.87458	234.504	7.58028	1.50271	0.196117	12.1648	0.30572	0.543228	0.0119747	0.212041	0.433874
0.274225	760.751	4.21e+07	0.000301489	0.0933772	0.0930857	4.3379e-05	0.0931743	0.45734	0.632874	55.0217	136.52	1.77197	1035.23	54.2015	5.07284	0.0856768	0.252103	3582.31	4.00518	20.3316	0.48181	39.3565	1.78372	24.2634	0.903377	59.7487	1.5107	13.1492	0.218765	1.10691	0.280836	0.182094	0.0956491	0.68474	0.0533331	5.79736	0.668767	61.9942	2.98753	233.957	8.12625	1.45391	0.159615	12.2667	0.340956	0.461702	0.0119747	0.212041	0.503295
0.275301	756.193	4.14e+07	0.0934836	2.1903e-05	0.0930857	4.3379e-05	0.466463	0.183244	0.272998	59.996	138.268	0.629058	1059.05	53.0541	5.52597	0.254614	9.20695e-05	3604.87	4.88762	22.0809	0.402716	37.9424	1.64214	23.9903	0.772962	60.525	1.53801	13.4873	0.37269	1.09247	0.294902	0.327301	0.0819064	0.573561	0.066849	5.79736	0.694371	58.3269	3.10049	236.962	7.93516	1.77653	0.183857	11.9357	0.282139	0.657363	0.0473641	0.212041	0.467196
0.276366	763.031	4.125e+07	0.186666	2.1903e-05	0.0930857	4.3379e-05	0.280246	0.825236	0.182751	55.6849	139.434	1.50779	1014.81	49.612	5.78085	0.00106902	0.42011	3582.31	5.31623	22.1309	0.402716	35.9627	1.56285	23.6352	0.75666	60.525	1.73417	12.9412	0.488133	1.07804	0.19644	0.289515	0.0547016	0.505143	0.066849	5.9654	0.694371	56.0701	2.75315	237.782	8.04435	1.53795	0.147354	11.7065	0.270483	0.51877	0.0237246	0.247659	0.52551
0.277431	756.193	4.105e+07	0.000301489	2.1903e-05	8.0252e-07	0.0922578	-0.000503805	0.274796	0.0927818	57.6747	142.057	0.715263	1004.61	54.431	5.95077	0.0856768	0.168099	3582.31	4.88762	20.1067	0.160065	34.8314	1.54869	23.3348	1.13975	59.4899	1.87819	13.2272	0.275112	1.22238	0.140177	0.235265	0.0684442	0.533651	0.0400987	5.32125	0.708595	53.8133	2.55831	237.782	7.63488	1.20449	0.147354	11.9102	0.376192	0.49703	0.0590862	0.105753	0.433874
0.278495	756.193	4.185e+07	0.000301489	2.1903e-05	8.0252e-07	4.3379e-05	0.3725	0.367472	0.544016	56.0166	140.308	1.3326	1025.02	54.8899	3.85506	0.0856768	0.0840956	3582.31	4.73634	20.1817	0.160065	34.2658	1.40427	21.0132	0.859906	59.4899	1.66713	13.1752	0.275112	1.16464	0.126111	0.27521	0.0684442	0.465233	0.0935992	5.29324	0.748422	49.5818	2.47077	241.607	7.74407	1.38342	0.123112	11.7065	0.293523	0.393764	0.0237246	0.223913	0.444982
0.27956	769.869	4.095e+07	0.279848	2.1903e-05	8.0252e-07	0.0922578	0.186568	0.367472	0.272998	57.343	138.268	1.15741	1018.22	51.6773	5.1578	0.00106902	0.252103	3604.87	4.00518	18.6073	0.240572	34.2658	1.69028	21.7506	0.75666	60.2662	1.6423	12.9672	0.33146	1.26856	0.224572	0.261985	0.0409589	0.382561	0.066849	4.59308	0.589112	47.8892	2.76445	235.323	7.77137	1.53795	0.0746276	11.5283	0.316562	0.600295	0.0237246	0.152961	0.561609
0.280625	763.031	4.05e+07	0.279848	2.1903e-05	8.0252e-07	4.3379e-05	0.0931743	0.274796	0.363522	55.6849	146.137	0.979439	1028.42	53.5131	5.07284	0.00106902	9.20695e-05	3582.31	4.43379	20.5566	0.240572	32.8517	1.79788	21.9145	0.713189	61.5601	1.73417	13.2012	0.29023	1.2397	0.140177	0.340796	0.0547016	0.476636	0.0935992	4.53706	0.759802	46.1966	1.99636	236.689	8.18085	1.42951	0.220359	12.2667	0.293523	0.5079	0.0237246	0.164833	0.467196
0.281701	776.707	4.13e+07	0.186666	2.1903e-05	8.0252e-07	4.3379e-05	0.0931743	0.183244	0.0927818	58.6695	141.474	0.804249	1001.21	55.3489	6.20566	0.170006	0.0840956	3559.75	4.88762	20.6315	-0.00123065	32.8517	1.39011	22.2969	0.699604	60.525	1.56284	13.2532	0.37269	1.15021	0.168309	0.30301	0.123134	0.422472	0.106834	4.76111	0.589112	44.2219	2.2505	241.607	7.90786	1.33462	0.123112	11.5538	0.433112	0.415504	0.000196792	0.223913	0.536617
0.282766	778.986	4.15e+07	0.000301489	2.1903e-05	8.0252e-07	4.3379e-05	0.0931743	0.45734	0.544016	55.3533	146.137	0.893235	1031.83	53.0541	5.07284	0.00106902	0.168099	3582.31	4.88762	21.4062	0.48181	31.7205	1.20038	20.6581	0.949566	60.0075	1.60257	13.4353	0.275112	1.12134	0.182375	0.235265	0.0273565	0.3398	0.0935992	4.92915	0.509456	42.2472	2.30416	236.143	7.33459	1.34547	0.208378	12.0885	0.316562	0.646493	0.035363	0.176706	0.456089
0.283831	765.31	4.105e+07	0.186666	2.1903e-05	0.0930857	0.0922578	0.186568	0.367472	0.182751	53.3636	144.097	1.24362	1025.02	55.1194	6.03574	0.0856768	0.0840956	3604.87	5.03889	20.3316	0.402716	31.7205	1.61099	21.1224	0.889792	61.3013	1.79873	13.0712	0.33146	1.06361	0.19644	0.340796	1.13974e-05	0.436725	0.106834	4.31301	0.603336	41.4009	2.18838	238.328	8.26274	1.31022	0.123112	11.9102	0.42227	0.450832	0.0119747	0.164833	0.492188
0.284896	763.031	4.175e+07	0.279848	2.1903e-05	8.0252e-07	4.3379e-05	0.3725	0.183244	0.0927818	55.6849	136.811	1.77197	1014.81	54.6605	4.90292	0.00106902	0.168099	3582.31	5.61878	18.1575	0.160065	29.1752	1.13809	20.8766	0.713189	59.2312	1.59016	13.3572	0.33146	1.2397	0.252704	0.24876	0.0273565	0.396815	0.0533331	4.36902	0.563508	40.2725	2.16296	237.782	8.04435	1.39427	0.23262	11.6047	0.258828	0.543228	0.0119747	0.152961	0.583823
0.285961	765.31	4.015e+07	0.186666	2.1903e-05	8.0252e-07	4.3379e-05	0.0931743	0.550016	0.363522	58.0063	144.68	1.24362	1025.02	51.4478	5.1578	0.170006	0.0840956	3559.75	5.54314	18.9572	-0.00123065	29.458	1.21737	20.6035	0.802849	60.2662	1.6274	13.1232	0.275112	1.12134	0.19644	0.182094	0.0136699	0.368307	0.066849	4.34102	0.483853	37.1694	2.00765	238.328	8.29004	1.38342	0.171875	10.9173	0.340956	0.369306	0.035363	0.0701354	0.375561
0.287037	758.472	4.29e+07	0.186666	2.1903e-05	8.0252e-07	4.3379e-05	0.0931743	0.367472	0.272998	60.3276	142.931	1.24362	1031.83	54.8899	5.24276	0.0856768	0.0840956	3582.31	5.03889	20.1817	0.160065	27.9591	1.29666	20.9039	0.609943	60.0075	1.56284	13.7473	0.402925	0.93082	0.126111	0.327301	0.0956491	0.450979	0.066849	4.14497	0.563508	36.3231	1.89187	237.509	8.12625	1.33462	0.208378	11.7575	0.247173	0.543228	0.0237246	0.129216	0.456089
0.288102	763.031	4.2e+07	0.279848	2.1903e-05	8.0252e-07	4.3379e-05	0.186568	0.183244	0.45238	54.6901	142.931	1.68576	1038.63	52.3657	4.81796	0.170006	9.20695e-05	3559.75	4.50943	18.4574	0.160065	27.9308	1.04464	19.9753	0.772962	59.7487	1.6423	13.3052	0.33146	1.03474	0.168309	0.24876	0.0273565	0.465233	0.0533331	3.8649	0.654543	33.7842	1.68856	235.87	7.77137	1.26414	0.11113	11.5283	0.316562	0.358436	0.0119747	0.117626	0.492188
0.289167	751.634	4.26e+07	0.0934836	0.0933772	8.0252e-07	4.3379e-05	-0.000503805	0.183244	0.363522	56.3482	144.68	1.3326	1021.62	52.3657	4.47811	0.170006	9.20695e-05	3582.31	4.88762	18.7323	0.240572	25.3855	1.02765	20.0845	0.963151	59.2312	1.74659	13.9033	0.33146	0.97412	0.126111	0.27521	0.0409589	0.382561	0.0935992	3.75288	0.614715	32.0915	1.89187	239.694	8.23544	1.35902	0.0988698	11.6047	0.376192	0.393764	0.0237246	0.164833	0.733773
0.290231	765.31	4.2e+07	0.0934836	2.1903e-05	8.0252e-07	4.3379e-05	0.0931743	0.550016	0.182751	48.7209	133.605	1.06843	1021.62	55.1194	4.98788	0.0856768	0.168099	3582.31	5.19017	20.8314	0.240572	25.4137	1.15224	19.0193	0.846321	59.4899	1.65472	13.2532	0.345203	0.945253	0.154243	0.289515	0.0273565	0.328397	0.0533331	3.72487	0.53506	31.8094	1.84104	239.967	8.61762	1.51355	0.208378	12.1648	0.408718	0.589425	0.0473641	0.164833	0.444982
0.291296	763.031	4.335e+07	0.0934836	2.1903e-05	0.0930857	4.3379e-05	0.0931743	-0.00042339	0.45238	56.0166	139.726	1.15741	1042.03	54.2015	4.733	0.00106902	0.168099	3582.31	7.10631	21.2063	0.160065	25.244	1.16924	20.1938	0.726774	59.7487	1.83846	13.0452	0.247076	1.13578	0.210506	0.261985	0.0684442	0.396815	0.0400987	3.19274	0.509456	31.2452	1.79021	242.153	8.42653	1.44307	0.123112	12.063	0.247173	0.670951	0.000196792	0.129216	0.642137
0.292373	767.589	4.24e+07	0.37247	0.0933772	8.0252e-07	4.3379e-05	0.0931743	0.367472	0.00253504	56.3482	145.263	1.24362	1035.23	53.7426	5.07284	0.0856768	0.0840956	3582.31	5.84569	19.6819	0.240572	24.4804	0.934201	19.7568	0.669717	61.5601	1.79873	12.7592	0.33146	0.916386	0.097979	0.340796	0.0684442	0.354054	0.0400987	3.72487	0.404197	28.4242	1.49371	239.694	8.01706	1.50271	0.147354	12.4958	0.36264	0.49703	0.0119747	0.141088	0.444982
0.293437	772.148	4.205e+07	0.0934836	2.1903e-05	0.0930857	4.3379e-05	0.186568	0.274796	0.544016	57.6747	142.057	0.540072	1011.41	51.6773	5.61093	0.254614	0.0840956	3559.75	5.54314	18.1575	0.0792762	24.7633	0.903051	19.0466	0.75666	61.0425	1.94275	13.7733	0.261094	1.06361	0.238638	0.208544	0.0273565	0.573561	0.0400987	3.72487	0.614715	27.86	1.43158	239.421	8.04435	1.31022	0.159615	11.8338	0.327404	0.51877	0.0473641	0.082008	0.617145
0.294502	758.472	4.12e+07	0.000301489	2.1903e-05	8.0252e-07	4.3379e-05	-0.000503805	0.367472	0.45238	58.0063	147.011	1.15741	1035.23	53.5131	5.61093	0.0856768	0.168099	3559.75	4.96325	19.7569	0.48181	23.7169	1.02765	19.3471	0.743075	59.2312	1.65472	13.0972	0.416668	1.19351	0.112045	0.316505	0.0819064	0.24487	0.0533331	3.58484	0.444025	26.6188	1.35252	241.88	8.09895	1.45391	0.159615	11.6556	0.397876	0.646493	0.0119747	0.188578	0.503295
0.295567	760.751	4.12e+07	0.000301489	2.1903e-05	8.0252e-07	0.0922578	-0.000503805	0.367472	0.0927818	52.3687	140.308	0.979439	1031.83	52.5952	5.32773	0.170006	0.168099	3559.75	5.99696	20.1817	0.160065	23.8583	1.08995	18.4184	0.786547	60.525	1.55043	13.7213	0.389182	1.16464	0.210506	0.24876	0.0547016	0.299889	0.0533331	3.66886	0.574887	27.5779	1.55866	239.694	7.85326	1.39427	0.123112	12.2158	0.270483	0.543228	0.000196792	0.082008	0.52551
0.296632	763.031	4.285e+07	0.186666	2.1903e-05	8.0252e-07	4.3379e-05	0.0931743	0.183244	0.182751	51.3739	141.474	1.59678	1025.02	53.972	5.32773	0.254614	0.252103	3582.31	5.77005	18.3824	0.0792762	22.6987	1.26268	18.1999	0.919679	59.2312	1.68203	13.2012	0.303973	1.17908	0.140177	0.235265	0.0819064	0.24487	0.066849	3.4448	0.53506	25.7443	1.44288	241.06	8.04435	1.41867	0.0988698	11.9357	0.293523	0.564968	0.0119747	0.105753	0.572716
0.297708	753.914	4.175e+07	0.0934836	2.1903e-05	8.0252e-07	4.3379e-05	-0.000503805	0.0914101	0.272998	54.6901	145.263	0.629058	1038.63	53.2836	4.47811	0.170006	9.20695e-05	3604.87	4.73634	19.7569	0.320797	22.727	1.02765	18.1999	0.846321	58.9724	1.83846	12.9932	0.358946	1.2397	0.224572	0.30301	0.0409589	0.272237	0.0132359	3.36078	0.498077	24.6723	1.008	241.06	7.90786	1.5244	0.220359	11.5538	0.270483	0.51877	0.035363	0.0463903	0.478304
0.298773	760.751	4.1e+07	0.000301489	2.1903e-05	8.0252e-07	0.184752	0.0931743	0.367472	0.363522	56.0166	135.645	1.77197	1031.83	52.3657	4.98788	0.0856768	0.0840956	3559.75	4.35816	17.008	0.0792762	22.3028	1.04464	18.5004	0.846321	59.4899	1.66713	12.6031	0.570593	1.07804	0.097979	0.168599	0.0956491	0.299889	0.0400987	2.96869	0.483853	23.826	1.18591	241.607	8.18085	1.47831	0.183857	12.1139	0.36264	0.51877	0.0119747	0.164833	0.572716
0.299838	756.193	4.15e+07	0.0934836	2.1903e-05	8.0252e-07	4.3379e-05	-0.000503805	0.45734	0.45238	56.6798	143.806	1.42159	1008.01	58.5615	5.69589	0.0856768	9.20695e-05	3582.31	4.81198	18.3824	0.160065	22.3028	0.934201	18.4731	0.683302	61.8189	1.77142	12.5511	0.275112	0.829785	0.238638	0.261985	0.0409589	0.314143	0.0800833	3.36078	0.563508	22.9797	1.17461	241.607	7.71677	1.33462	0.196117	11.9866	0.340956	0.532358	0.0119747	0.082008	0.364453
0.300903	767.589	4.195e+07	0.186666	2.1903e-05	0.0930857	4.3379e-05	-0.000503805	0.183244	0.272998	52.0371	144.097	1.3326	1018.22	50.3004	6.29062	0.0856768	9.20695e-05	3559.75	6.42558	19.1821	-0.00123065	22.727	0.948359	17.7902	0.683302	60.0075	1.74659	13.0452	0.232783	0.901953	0.154243	0.27521	0.0684442	0.258553	0.0400987	3.69686	0.404197	22.9797	1.39205	241.333	8.20814	1.40511	0.23262	11.6556	0.408718	0.461702	0.0237246	0.105753	0.444982
0.301968	760.751	4.035e+07	0.000301489	2.1903e-05	8.0252e-07	4.3379e-05	-0.000503805	0.183244	0.272998	52.7003	140.308	1.3326	1025.02	55.8078	5.95077	0.0856768	0.168099	3604.87	4.88762	15.6335	0.160065	20.6907	0.886061	18.5277	0.63983	60.525	1.66713	12.8372	0.55685	1.06361	0.26677	0.27521	0.0136699	0.258553	0.0533331	3.36078	0.350145	22.077	1.20003	244.065	8.07165	1.34547	0.220359	12.1394	0.376192	0.589425	0.035363	0.152961	0.386668
0.303032	763.031	4.15e+07	0.0934836	0.0933772	0.0930857	0.0922578	0.0931743	0.550016	0.45238	59.3328	144.097	1.59678	1055.64	55.1194	4.19491	0.170006	0.252103	3559.75	5.11453	18.7323	0.160065	22.1614	1.02765	18.6369	0.609943	60.525	1.47097	13.2532	0.317716	1.16464	0.19644	0.30301	0.0409589	0.258553	0.066849	2.85667	0.52368	21.541	1.21132	239.967	7.1708	1.60844	0.171875	11.8593	0.327404	0.600295	0.035363	0.105753	0.514403
0.304109	753.914	4.24e+07	0.000301489	2.1903e-05	8.0252e-07	0.184752	0.186568	0.642692	0.272998	59.3328	146.137	0.804249	1001.21	52.1362	3.94002	0.170006	0.0840956	3559.75	5.39187	18.2325	0.160065	21.4261	0.713325	18.4184	0.743075	61.5601	1.57526	12.9152	0.345203	1.17908	0.154243	0.261985	0.0547016	0.285636	0.0533331	3.10872	0.418421	20.1869	0.957174	244.339	8.56302	1.47831	0.147354	11.9866	0.42227	0.578555	0.0473641	0.117626	0.503295
0.305174	758.472	4.115e+07	0.186666	2.1903e-05	8.0252e-07	0.0922578	0.186568	0.274796	0.272998	54.0268	137.685	1.24362	1021.62	55.8078	4.90292	0.254614	0.168099	3582.31	5.24059	18.0326	0.160065	21.1432	0.854912	17.2986	0.653415	59.7487	1.82605	13.0192	0.275112	1.09247	0.126111	0.222039	0.0547016	0.230901	0.0533331	2.72503	0.458249	20.1305	1.12378	241.607	8.26274	1.47831	0.171875	12.1139	0.351798	0.554098	0.0473641	0.164833	0.456089
0.306238	772.148	4.17e+07	0.000301489	2.1903e-05	8.0252e-07	4.3379e-05	-0.000503805	0.367472	0.363522	57.6747	133.897	0.979439	1004.61	53.5131	6.03574	0.170006	0.0840956	3582.31	3.70263	17.8076	0.160065	20.0686	0.948359	17.6264	0.55017	58.9724	1.73417	13.3572	0.247076	0.858652	0.097979	0.182094	1.13974e-05	0.285636	0.026611	2.9967	0.469628	20.2998	1.1492	242.426	8.9725	1.44307	0.11113	11.3501	0.479191	0.472572	0.0473641	0.105753	0.328354
0.307303	758.472	4.08e+07	0.186666	0.0933772	8.0252e-07	4.3379e-05	0.0931743	0.367472	0.272998	54.6901	143.514	0.893235	1035.23	53.5131	4.47811	0.0856768	0.168099	3582.31	5.03889	18.5324	0.0792762	20.7756	0.934201	17.4898	0.859906	60.2662	1.69445	12.9412	0.389182	0.988554	0.224572	0.24876	0.0547016	0.134831	0.066849	3.05271	0.404197	18.9739	1.10966	243.246	7.90786	1.50271	0.171875	11.7065	0.42227	0.578555	0.035363	0.117626	0.433874
0.308368	758.472	4.135e+07	0.000301489	2.1903e-05	0.0930857	0.0922578	-0.000503805	0.274796	0.363522	53.6952	137.394	1.06843	1028.42	53.972	4.56307	0.00106902	0.168099	3559.75	4.00518	19.457	0.0792762	20.21	0.979508	17.9814	0.726774	60.0075	1.78632	13.5913	0.402925	1.09247	0.154243	0.142149	0.0819064	0.230901	0.0533331	2.71103	0.418421	19.0021	1.26498	242.699	8.31734	1.44307	0.135372	10.7136	0.327404	0.646493	0.0590862	0.0701354	0.456089
0.309444	751.634	4.125e+07	0.000301489	2.1903e-05	8.0252e-07	4.3379e-05	-0.000503805	0.183244	0.272998	54.0268	145.846	1.15741	1042.03	55.5784	5.1578	0.0856768	0.0840956	3559.75	5.39187	18.8073	0.0792762	20.1817	0.758633	17.9268	0.653415	60.0075	1.74659	13.3832	0.37269	1.283	0.238638	0.182094	0.0684442	0.24487	0.0400987	2.52619	0.389973	18.8328	0.968469	243.792	8.09895	1.25058	0.183857	11.732	0.293523	0.578555	0.0590862	0.176706	0.444982
0.310509	760.751	4.245e+07	0.0934836	2.1903e-05	0.18589	4.3379e-05	-0.000503805	0.0914101	0.363522	55.3533	144.389	1.50779	1025.02	52.1362	5.61093	0.170006	0.42011	3537.19	5.03889	17.4328	0.160065	18.7676	0.903051	17.599	0.580056	60.7838	1.61499	13.2532	0.29023	1.02031	0.083913	0.327301	0.0409589	0.3398	0.106834	2.77825	0.509456	17.9583	1.03342	243.519	8.42653	1.32378	0.159615	12.1903	0.270483	0.439962	0.0237246	0.117626	0.572716
0.311574	767.589	4.125e+07	0.279848	2.1903e-05	0.0930857	0.0922578	0.0931743	0.274796	0.363522	55.3533	138.56	1.06843	1031.83	54.2015	6.03574	0.0856768	9.20695e-05	3537.19	4.88762	19.457	0.160065	19.7292	0.837921	18.1453	0.609943	59.2312	1.56284	12.9412	0.389182	0.873086	0.252704	0.27521	0.0273565	0.176167	0.066849	2.82866	0.404197	18.5507	1.008	245.431	8.23544	1.32378	0.171875	12.1648	0.189169	0.554098	0.0237246	0.0938806	0.456089
0.312639	751.634	4.37e+07	0.186666	2.1903e-05	8.0252e-07	4.3379e-05	0.0931743	0.183244	0.182751	56.3482	141.766	1.59678	1045.44	51.4478	5.78085	0.00106902	0.0840956	3559.75	5.39187	18.0825	0.160065	19.814	0.948359	18.1726	0.713189	59.2312	1.94275	13.4613	0.33146	0.988554	0.19644	0.316505	0.0819064	0.258553	0.026611	3.05271	0.350145	18.1276	1.03342	245.431	7.93516	1.33462	0.123112	12.063	0.36264	0.404634	0.000196792	0.082008	0.492188
0.313704	753.914	4.05e+07	0.279848	0.0933772	8.0252e-07	4.3379e-05	0.0931743	0.274796	0.363522	56.6798	139.434	1.06843	1018.22	50.5299	3.68514	0.0856768	9.20695e-05	3559.75	4.96325	18.9572	0.160065	20.4362	0.744474	17.4079	0.786547	61.8189	1.83846	13.2792	0.317716	1.13578	0.3371	0.327301	0.0684442	0.176167	0.106834	2.88467	0.364369	17.2249	0.86681	245.431	7.77137	1.28582	0.123112	12.2412	0.316562	0.600295	0.035363	0.022843	0.478304
0.31478	756.193	4.195e+07	0.0934836	2.1903e-05	8.0252e-07	0.0922578	0.186568	0.183244	0.272998	60.3276	141.474	1.77197	1038.63	50.7594	4.56307	0.00106902	0.0840956	3537.19	5.19017	18.8073	0.160065	18.8242	0.96535	17.4352	0.493113	59.7487	1.77142	13.6173	0.345203	0.901953	0.224572	0.327301	0.0409589	0.24487	0.0400987	2.50098	0.271912	16.8581	1.04471	245.705	8.53573	1.51355	0.280268	11.4265	0.258828	0.554098	0.0119747	0.0701354	0.478304
0.315845	769.869	4.255e+07	0.279848	0.0933772	8.0252e-07	4.3379e-05	0.0931743	0.183244	0.272998	50.7106	140.017	0.979439	1031.83	54.431	4.90292	0.170006	0.336106	3537.19	5.61878	15.9334	-0.00123065	19.0221	0.886061	17.9541	0.743075	61.0425	1.75901	12.9672	0.430412	1.09247	0.182375	0.168599	0.0547016	0.258553	0.0533331	2.5654	0.298938	17.3659	0.892225	244.885	8.04435	1.5488	0.147354	12.0885	0.235518	0.5079	0.0590862	0.0701354	0.433874
0.31691	760.751	4.08e+07	0.000301489	2.1903e-05	8.0252e-07	4.3379e-05	-0.000503805	0.274796	0.363522	56.0166	141.766	1.59678	1031.83	56.9552	5.78085	0.254614	0.42011	3537.19	4.81198	20.9814	0.0792762	18.9373	0.948359	17.8449	0.653415	61.0425	1.73417	13.3312	0.358946	0.959687	0.097979	0.261985	0.0547016	0.203534	0.0400987	2.67182	0.498077	16.6325	1.008	242.973	8.04435	1.14485	0.183857	12.0885	0.397876	0.657363	0.0237246	0.141088	0.52551
0.317975	751.634	4.265e+07	0.0934836	0.0933772	8.0252e-07	4.3379e-05	-0.000503805	0.0914101	0.363522	54.0268	134.771	1.42159	1045.44	57.6436	6.03574	0.170006	9.20695e-05	3559.75	4.6607	18.6823	-0.00123065	17.8909	0.758633	16.9162	0.63983	59.7487	1.57526	13.2012	0.317716	0.901953	0.126111	0.168599	0.0136699	0.203534	0.0533331	2.5794	0.498077	16.971	0.86681	244.339	8.61762	1.45391	0.147354	11.0191	0.270483	0.358436	0.0473641	0.0938806	0.422767
0.319039	776.707	4.165e+07	0.000301489	0.0933772	8.0252e-07	4.3379e-05	0.186568	0.0914101	0.182751	56.0166	138.851	1.59678	1021.62	54.6605	4.90292	0.424108	0.252103	3537.19	4.28252	17.0829	0.160065	19.8989	0.792614	17.5717	0.75666	59.4899	1.60257	13.7473	0.37269	1.07804	0.238638	0.102203	0.0547016	0.258553	0.0533331	2.5654	0.469628	15.7297	1.20003	244.065	8.64492	1.45391	0.34157	11.3501	0.387034	0.49703	0.0590862	0.0701354	0.503295
0.320116	758.472	4.225e+07	0.186666	2.1903e-05	8.0252e-07	4.3379e-05	0.0931743	0.642692	0.182751	55.6849	140.891	1.3326	1018.22	55.8078	5.41269	0.33783	0.252103	3559.75	5.99696	17.3828	0.0792762	19.305	1.16924	16.7523	0.596358	60.2662	1.5107	13.6693	0.358946	0.786485	0.238638	0.222039	0.0273565	0.230901	0.026611	2.91268	0.350145	15.7579	0.90352	243.519	7.96246	1.26414	0.147354	11.9357	0.397876	0.624753	0.0237246	0.0938806	0.52551
0.321181	769.869	4.1e+07	0.279848	0.0933772	8.0252e-07	0.0922578	-0.000503805	0.183244	0.272998	53.3636	139.726	0.715263	1028.42	54.431	4.56307	0.0856768	0.168099	3537.19	5.24059	16.6581	0.240572	18.8242	0.91721	17.4352	0.772962	60.525	1.66713	14.7874	0.303973	1.02031	0.168309	0.340796	0.0956491	0.24487	0.066849	2.69703	0.52368	16.0683	0.931759	244.885	7.63488	1.41867	0.159615	11.9611	0.340956	0.369306	0.0590862	0.022843	0.561609
0.322245	760.751	4.305e+07	0.0934836	2.1903e-05	8.0252e-07	0.0922578	0.0931743	0.367472	0.363522	50.379	144.971	1.15741	1035.23	51.9067	4.98788	0.0856768	0.168099	3537.19	5.11453	17.3078	0.160065	19.7009	0.775623	16.9709	0.699604	58.7136	1.91544	12.4471	0.37269	1.16464	0.19644	0.222039	0.0684442	0.217218	0.066849	2.71103	0.429801	15.4758	0.841395	245.705	7.60758	1.56235	0.171875	11.8593	0.327404	0.51877	0.0473641	0.0582628	0.492188
0.32331	753.914	4.19e+07	0.186666	2.1903e-05	8.0252e-07	4.3379e-05	-0.000503805	0.183244	0.45238	55.3533	144.097	1.3326	1021.62	53.5131	4.90292	0.170006	0.168099	3559.75	4.96325	20.0568	0.320797	18.6828	0.775623	16.8889	0.699604	59.2312	1.77142	13.2272	0.345203	0.959687	0.0698471	0.24876	0.0684442	0.134831	0.0132359	2.78945	0.389973	15.5323	0.878105	245.158	8.34464	1.36987	0.171875	12.1648	0.340956	0.461702	0.035363	0.164833	0.467196
0.324375	758.472	4.35e+07	0.0934836	2.1903e-05	0.18589	4.3379e-05	-0.000503805	0.0914101	0.363522	55.0217	140.308	1.59678	1018.22	51.9067	4.90292	0.254614	0.0840956	3582.31	4.58507	18.0825	-0.00123065	18.8807	0.854912	16.4792	0.802849	59.7487	1.68203	13.2272	0.317716	0.844219	0.083913	0.24876	0.0409589	0.176167	0.066849	2.82866	0.364369	15.8144	0.982588	244.065	7.85326	1.35902	0.183857	11.8593	0.36264	0.472572	0.0119747	0.022843	0.492188
0.32544	758.472	4.16e+07	0.0934836	2.1903e-05	8.0252e-07	4.3379e-05	-0.000503805	0.367472	0.45238	62.9806	147.011	1.42159	1042.03	53.2836	5.32773	0.254614	0.168099	3559.75	4.96325	17.3828	0.0792762	18.8242	0.665185	16.725	0.596358	58.4549	1.6274	13.6173	0.261094	1.04917	0.182375	0.261985	0.0136699	0.176167	0.066849	2.5794	0.404197	14.3757	1.008	248.983	8.15355	1.21534	0.123112	11.732	0.387034	0.578555	0.0708082	0.117626	0.433874
0.326516	758.472	4.09e+07	0.279848	2.1903e-05	8.0252e-07	4.3379e-05	-0.000503805	0.825236	0.182751	54.0268	147.594	0.979439	1011.41	53.2836	4.39315	0.254614	0.168099	3559.75	5.11453	16.5831	-0.00123065	18.004	0.837921	16.725	0.609943	58.9724	1.6423	13.7213	0.389182	0.945253	0.224572	0.30301	0.0409589	0.176167	0.0132359	2.51498	0.232369	15.0809	0.968469	244.885	7.90786	1.31022	0.159615	11.6302	0.387034	0.564968	0.0237246	0.0938806	0.375561
0.327581	751.634	4.24e+07	0.000301489	0.0933772	0.0930857	4.3379e-05	-0.000503805	0.367472	0.00253504	55.6849	140.017	0.979439	1011.41	53.2836	4.56307	0.170006	0.0840956	3537.19	4.50943	16.3582	-0.00123065	18.202	0.979508	16.6704	0.75666	58.4549	1.71928	13.6173	0.389182	0.945253	0.154243	0.195319	0.0136699	0.203534	0.0400987	2.69703	0.429801	14.0371	0.943054	243.246	8.18085	1.36987	0.171875	10.79	0.387034	0.589425	0.0237246	0.129216	0.353346
0.328646	744.796	4.14e+07	0.0934836	2.1903e-05	8.0252e-07	0.0922578	-0.000503805	0.367472	0.272998	58.6695	149.926	0.893235	1025.02	55.8078	4.19491	0.0856768	0.168099	3559.75	6.2743	17.008	0.160065	19.1635	0.96535	16.4792	0.55017	57.6786	1.61499	12.9412	0.275112	0.815352	0.168309	0.222039	0.0409589	0.18985	0.066849	2.48698	0.458249	15.4194	0.892225	247.344	7.98976	1.5244	0.196117	11.9102	0.397876	0.461702	0.0119747	0.117626	0.617145
0.329711	753.914	4.2e+07	0.186666	2.1903e-05	0.0930857	4.3379e-05	-0.000503805	0.0914101	0.0927818	58.0063	140.308	1.24362	1028.42	53.0541	5.78085	0.170006	0.168099	3537.19	4.73634	17.8076	0.0792762	18.9939	0.727484	17.4079	0.523	60.0075	1.6423	13.4873	0.457898	1.02031	0.097979	0.222039	0.0547016	0.162483	0.0132359	2.76424	0.378594	14.6013	0.827276	248.163	8.50843	1.46476	0.11113	11.9357	0.376192	0.49703	0.035363	0.141088	0.444982
0.330775	772.148	4.07e+07	0.279848	2.1903e-05	8.0252e-07	0.0922578	0.0931743	0.274796	0.182751	57.6747	137.394	1.42159	1045.44	52.3657	4.733	0.254614	0.336106	3559.75	4.88762	16.3582	-0.00123065	18.2303	0.665185	17.1074	0.463226	60.7838	1.81115	12.7072	0.416668	0.844219	0.168309	0.208544	0.0547016	0.176167	0.0132359	2.64662	0.498077	14.3474	0.982588	247.344	8.04435	1.25058	0.123112	11.7829	0.433112	0.51877	0.000196792	0.188578	0.492188
0.331852	760.751	4.07e+07	0.186666	0.0933772	8.0252e-07	4.3379e-05	-0.000503805	0.0914101	0.272998	54.0268	143.223	0.893235	1025.02	52.5952	4.47811	0.170006	0.336106	3559.75	4.81198	16.6581	0.240572	17.5515	0.585896	16.3153	0.653415	60.525	1.82605	13.2532	0.37269	0.858652	0.3371	0.316505	0.0136699	0.134831	0.066849	2.47298	0.338766	14.7424	0.595719	244.612	8.04435	1.33462	0.183857	11.1464	0.351798	0.439962	0.000196792	0.105753	0.492188
0.332917	753.914	4.055e+07	0.0934836	2.1903e-05	8.0252e-07	0.0922578	0.0931743	0.0914101	0.363522	56.6798	145.263	1.42159	1045.44	53.972	4.733	0.170006	0.0840956	3582.31	4.58507	19.532	0.160065	18.5696	0.854912	17.162	0.596358	58.9724	1.55043	13.7213	0.345203	0.97412	0.182375	0.289515	0.136597	0.217218	0.120349	2.5934	0.429801	13.8961	0.878105	248.983	8.18085	1.5244	0.171875	12.063	0.223863	0.589425	0.0119747	0.129216	0.594931
0.333981	756.193	4.385e+07	0.0934836	2.1903e-05	8.0252e-07	0.0922578	-0.000503805	0.183244	0.0927818	55.0217	147.594	0.540072	1031.83	51.6773	4.81796	0.170006	9.20695e-05	3582.31	5.19017	17.5078	-0.00123065	16.9859	0.758633	16.5612	0.743075	58.7136	1.69445	13.4613	0.247076	0.815352	0.252704	0.208544	0.0684442	0.217218	0.066849	2.42256	0.350145	14.291	0.776446	250.349	8.42653	1.58404	0.147354	12.0375	0.316562	0.461702	0.0237246	0.0701354	0.547725
0.335046	772.148	4.29e+07	0.0934836	2.1903e-05	8.0252e-07	4.3379e-05	0.0931743	0.367472	0.272998	58.3379	137.103	0.715263	1031.83	58.5615	5.41269	0.170006	0.0840956	3537.19	4.81198	15.8584	-0.00123065	17.9757	0.806772	16.9709	0.75666	59.4899	1.79873	13.2272	0.471641	0.829785	0.252704	0.235265	0.0547016	0.18985	0.0400987	2.48698	0.389973	14.0371	0.765151	245.978	8.45383	1.14485	0.183857	11.7829	0.235518	0.49703	0.0237246	0.0582628	0.514403
0.336111	758.472	4.105e+07	0.0934836	2.1903e-05	8.0252e-07	4.3379e-05	-0.000503805	0.367472	0.0927818	54.3584	140.017	0.979439	1045.44	54.431	5.32773	0.33783	0.168099	3537.19	6.34994	17.4328	0.240572	17.806	0.682176	17.7083	0.683302	60.525	1.78632	13.1752	0.303973	0.769164	0.238638	0.24876	0.0273565	0.1488	0.0800833	2.30213	0.378594	13.8397	0.609838	249.256	8.42653	1.66809	0.159615	11.5792	0.340956	0.472572	0.0119747	0.0348004	0.514403
0.337188	760.751	4.16e+07	0.000301489	2.1903e-05	8.0252e-07	4.3379e-05	0.0931743	0.45734	0.00253504	54.0268	136.811	1.42159	1025.02	53.5131	6.1207	0.0856768	0.0840956	3559.75	5.11453	17.0829	0.0792762	16.4203	0.854912	17.3805	0.63983	59.4899	1.77142	13.2532	0.204746	0.97412	0.182375	0.261985	0.0409589	0.24487	0.0800833	3.02471	0.310318	13.755	0.852691	247.071	8.69952	1.40511	0.147354	11.8084	0.235518	0.472572	0.0119747	0.0701354	0.536617
0.338252	769.869	4.045e+07	0.0934836	2.1903e-05	8.0252e-07	0.184752	-0.000503805	0.274796	0.363522	51.0422	145.554	1.24362	1031.83	52.1362	5.61093	0.00106902	0.168099	3537.19	4.00518	18.0326	-0.00123065	17.3818	0.571738	16.7797	0.536585	59.7487	1.61499	13.9293	0.358946	0.800918	0.224572	0.208544	0.0684442	0.217218	0.0400987	2.67182	0.563508	14.3474	1.03342	248.437	8.45383	1.28582	0.208378	11.6047	0.327404	0.333979	0.0473641	0.129216	0.492188
0.339317	767.589	4.19e+07	0.279848	2.1903e-05	8.0252e-07	4.3379e-05	0.0931743	0.274796	0.363522	57.0114	135.937	0.979439	1035.23	56.7257	4.10995	0.0856768	0.42011	3559.75	4.35816	18.3824	0.160065	17.1273	0.665185	16.9162	0.75666	60.525	1.75901	13.2272	0.488133	0.97412	0.112045	0.27521	0.0547016	0.230901	0.0935992	2.33014	0.271912	14.2064	0.801861	247.617	8.26274	1.36987	0.135372	11.9611	0.340956	0.578555	0.0119747	0.0582628	0.408883
0.340382	769.869	4.255e+07	0.186666	2.1903e-05	8.0252e-07	4.3379e-05	-0.000503805	0.45734	0.272998	53.3636	142.057	0.979439	1048.84	57.4142	5.61093	0.0856768	0.0840956	3582.31	5.39187	16.858	0.240572	18.1737	0.775623	17.244	0.683302	60.525	1.82605	13.4613	0.389182	0.93082	0.393363	0.222039	0.0273565	0.18985	0.0800833	2.29093	0.310318	13.078	0.801861	250.895	8.9725	1.36987	0.135372	11.4519	0.30572	0.461702	0.0119747	0.082008	0.536617
0.341447	765.31	4.18e+07	0.0934836	0.0933772	8.0252e-07	4.3379e-05	0.0931743	0.274796	0.182751	55.3533	138.56	1.50779	1025.02	54.431	4.56307	0.00106902	0.0840956	3537.19	6.65249	16.5082	-0.00123065	16.3071	0.682176	16.4246	0.506698	60.0075	1.6274	13.7473	0.389182	1.03474	0.238638	0.195319	0.0819064	0.134831	0.0400987	2.42256	0.389973	13.078	0.90352	247.89	8.15355	1.39427	0.159615	12.394	0.327404	0.49703	0.000196792	0.105753	0.386668
0.342512	763.031	3.94e+07	0.0934836	2.1903e-05	8.0252e-07	4.3379e-05	0.0931743	0.183244	0.182751	56.6798	140.891	0.893235	1025.02	54.6605	4.30819	0.0856768	0.0840956	3559.75	5.03889	17.3828	0.0792762	18.3151	0.634036	17.2167	0.726774	59.2312	1.78632	13.6433	0.430412	0.858652	0.168309	0.182094	0.109392	0.258553	0.0400987	2.48698	0.389973	13.5294	0.931759	249.256	8.26274	1.33462	0.196117	11.8084	0.327404	0.543228	0.000196792	0.0582628	0.561609
0.343588	763.031	4.09e+07	0.186666	2.1903e-05	0.0930857	4.3379e-05	0.0931743	-0.00042339	0.272998	54.6901	137.977	1.3326	1055.64	54.6605	6.5455	0.424108	0.336106	3537.19	5.19017	17.2329	0.0792762	18.0606	0.744474	17.3805	0.626245	60.2662	1.56284	13.6693	0.430412	1.06361	0.168309	0.182094	0.0273565	0.162483	0.066849	2.40856	0.418421	13.0498	0.801861	249.803	8.29004	1.38342	0.135372	11.4519	0.327404	0.48616	0.000196792	0.141088	0.478304
0.344653	753.914	4.19e+07	0.279848	2.1903e-05	8.0252e-07	4.3379e-05	0.0931743	0.274796	0.544016	58.0063	137.685	1.68576	1031.83	54.2015	5.32773	0.170006	0.0840956	3582.31	6.2743	15.5585	0.0792762	16.5334	0.823763	17.8722	0.772962	60.2662	1.70686	12.7072	0.190453	0.901953	0.19644	0.115428	0.0547016	0.134831	0.0400987	2.25172	0.52368	13.4729	0.90352	252.808	8.31734	1.28582	0.135372	11.8084	0.30572	0.369306	0.0473641	0.117626	0.572716
0.345718	740.238	4.16e+07	0.0934836	2.1903e-05	8.0252e-07	0.0922578	-0.000503805	0.183244	0.272998	58.0063	142.057	0.804249	1045.44	56.9552	4.64804	0.170006	0.0840956	3537.19	5.31623	17.8076	0.160065	16.7596	0.634036	16.4792	0.743075	59.2312	1.77142	12.4991	0.29023	0.696997	0.154243	0.195319	0.0684442	0.203534	-0.000167428	2.42256	0.284714	13.0216	0.776446	250.076	8.37194	1.5244	0.196117	12.1648	0.165859	0.472572	0.035363	0.0701354	0.456089
0.346782	758.472	4.075e+07	0.0934836	2.1903e-05	8.0252e-07	4.3379e-05	-0.000503805	0.0914101	0.45238	58.6695	144.389	1.15741	1028.42	52.5952	5.24276	0.0856768	0.336106	3604.87	4.88762	15.6335	0.160065	16.2506	0.758633	17.3259	0.75666	60.525	1.73417	13.5913	0.389182	0.66813	0.154243	0.316505	0.0136699	0.107464	0.0132359	2.26293	0.429801	12.7959	0.790565	251.442	8.72682	1.48915	0.220359	11.3756	0.30572	0.404634	0.0119747	0.164833	0.617145
0.347847	760.751	4.21e+07	0.000301489	2.1903e-05	8.0252e-07	4.3379e-05	-0.000503805	0.0914101	0.0927818	51.3739	137.685	1.77197	1031.83	55.5784	4.56307	0.170006	0.168099	3537.19	4.81198	18.0326	-0.00123065	16.6465	0.682176	17.4625	0.699604	58.4549	1.66713	12.7072	0.303973	0.740297	0.097979	0.222039	0.0136699	0.0800966	0.066849	2.54019	0.509456	13.0216	0.827276	250.076	8.20814	1.5976	0.147354	11.5283	0.316562	0.415504	0.0237246	0.152961	0.561609
0.348924	753.914	4.09e+07	0.0934836	2.1903e-05	8.0252e-07	0.0922578	0.0931743	0.183244	0.0927818	53.6952	140.017	1.15741	1028.42	51.2183	5.24276	0.170006	0.168099	3559.75	5.92133	17.5827	0.160065	18.2868	0.934201	17.162	0.713189	58.7136	1.95517	13.4613	0.389182	0.93082	0.19644	0.222039	1.13974e-05	0.134831	0.066849	2.73624	0.310318	12.6266	0.711497	249.803	8.59032	1.36987	0.0866094	11.5538	0.282139	0.532358	0.000196792	0.176706	0.547725
0.349988	758.472	4.17e+07	0.0934836	2.1903e-05	8.0252e-07	4.3379e-05	0.0931743	0.367472	0.272998	55.3533	142.057	1.68576	1025.02	52.3657	3.85506	0.254614	0.252103	3537.19	5.61878	18.5324	0.160065	17.4949	0.727484	16.4792	0.919679	60.2662	1.77142	13.5393	0.261094	1.04917	0.224572	0.289515	0.0547016	0.18985	0.0132359	2.40856	0.389973	12.2035	0.801861	253.081	8.78141	1.46476	0.123112	11.5283	0.327404	0.426374	0.035363	0.141088	0.408883
0.351053	765.31	4.145e+07	0.37247	2.1903e-05	0.0930857	4.3379e-05	-0.000503805	0.274796	0.272998	52.0371	140.017	1.94994	1048.84	53.972	4.733	0.0856768	9.20695e-05	3559.75	5.11453	19.1821	0.0792762	17.6364	0.886061	17.599	0.75666	59.2312	1.6274	13.1232	0.29023	0.71143	0.112045	0.235265	0.0547016	0.176167	0.0533331	2.61861	0.310318	13.7832	0.776446	251.169	8.23544	1.36987	0.196117	11.2992	0.235518	0.393764	0.0237246	0.0582628	0.594931
0.352118	751.634	4.215e+07	0.37247	2.1903e-05	8.0252e-07	0.0922578	0.0931743	0.367472	0.45238	55.6849	144.097	1.3326	1048.84	53.0541	6.5455	0.170006	0.168099	3537.19	5.54314	17.8076	-0.00123065	16.5617	0.775623	16.8889	0.75666	60.0075	1.68203	13.3832	0.275112	0.725864	0.182375	0.142149	0.0273565	0.203534	0.0132359	2.50098	0.298938	11.9214	0.878105	253.081	8.37194	1.50271	0.147354	12.3176	0.340956	0.589425	0.0237246	0.0701354	0.478304
0.353183	749.355	4.18e+07	0.279848	0.0933772	8.0252e-07	4.3379e-05	-0.000503805	0.183244	0.182751	50.0474	145.554	1.24362	1042.03	55.1194	5.61093	0.254614	0.168099	3604.87	4.50943	17.5827	0.0792762	17.3253	0.696334	16.8343	0.75666	61.0425	1.78632	12.8632	0.37269	0.800918	0.168309	0.261985	0.0409589	0.18985	-0.000167428	2.72503	0.483853	12.7113	0.674787	249.803	8.83601	1.53795	0.123112	11.7829	0.503585	0.532358	0.035363	0.117626	0.514403
0.354259	763.031	4.285e+07	0.279848	2.1903e-05	8.0252e-07	4.3379e-05	0.186568	0.183244	0.363522	49.3841	141.183	1.24362	1004.61	58.3321	5.32773	0.170006	0.336106	3559.75	5.39187	17.6577	0.160065	16.7313	0.696334	16.9162	0.609943	60.7838	1.93034	12.9152	0.402925	0.916386	0.097979	0.235265	0.0956491	0.176167	0.0400987	2.54019	0.469628	11.5264	0.790565	252.261	8.67222	1.19094	0.171875	11.1973	0.270483	0.48616	0.0473641	0.0701354	0.561609
0.355324	763.031	4.35e+07	0.0934836	2.1903e-05	8.0252e-07	4.3379e-05	-0.000503805	0.183244	0.45238	55.3533	143.806	0.979439	1031.83	54.6605	5.1578	0.170006	0.336106	3582.31	6.0726	16.2083	0.0792762	17.806	0.696334	16.5612	0.75666	61.0425	1.55043	13.5393	0.261094	0.769164	0.154243	0.261985	0.0136699	0.1488	0.0533331	2.34134	0.324542	13.2473	0.736912	252.261	8.45383	1.5732	0.147354	11.1209	0.282139	0.461702	0.0119747	0.0463903	0.422767
0.356389	765.31	4e+07	0.186666	2.1903e-05	8.0252e-07	4.3379e-05	-0.000503805	-0.00042339	0.45238	53.032	146.429	1.42159	1038.63	51.2183	4.733	0.254614	9.20695e-05	3537.19	4.58507	17.4328	0.0792762	16.7596	0.696334	16.0149	0.713189	59.4899	1.65472	12.6291	0.389182	0.800918	0.126111	0.222039	0.0136699	0.203534	0.0400987	2.27693	0.469628	12.7395	0.801861	254.174	8.07165	1.45391	0.159615	11.6047	0.223863	0.472572	0.0473641	0.105753	0.444982
0.357454	753.914	4.22e+07	0.000301489	2.1903e-05	0.0930857	0.0922578	-0.000503805	0.367472	0.0927818	55.6849	135.354	1.59678	1045.44	52.8247	5.41269	0.33783	0.252103	3582.31	5.11453	19.2571	0.240572	16.392	0.571738	16.8889	0.713189	58.4549	1.6423	13.2792	0.317716	0.916386	0.154243	0.182094	0.0819064	0.121147	0.0800833	2.5794	0.418421	12.6266	0.711497	252.808	8.72682	1.65724	0.171875	11.4265	0.270483	0.5079	0.035363	0.117626	0.52551
0.358519	749.355	4.035e+07	0.000301489	2.1903e-05	8.0252e-07	0.0922578	-0.000503805	0.274796	0.272998	57.0114	139.434	1.06843	1025.02	50.5299	5.24276	0.254614	0.168099	3559.75	4.96325	17.0829	0.160065	16.1657	0.806772	16.9982	0.669717	60.2662	1.6274	13.8253	0.29023	0.93082	0.097979	0.222039	0.0684442	0.272237	0.0935992	2.46177	0.389973	13.078	0.931759	250.076	8.26274	1.16654	0.183857	11.9102	0.282139	0.450832	0.0590862	0.152961	0.514403
0.359595	765.31	4.095e+07	0.0934836	0.0933772	8.0252e-07	0.0922578	0.0931743	0.367472	0.182751	56.0166	137.685	1.15741	1038.63	55.3489	4.98788	0.33783	0.0840956	3559.75	4.88762	16.1333	-0.00123065	16.9859	0.682176	17.9814	0.580056	61.0425	1.60257	12.4731	0.402925	0.901953	0.323034	0.235265	0.0684442	0.24487	0.0400987	2.68583	0.444025	12.6548	0.801861	252.261	8.69952	1.40511	0.147354	11.7065	0.36264	0.393764	0.000196792	0.0938806	0.536617
0.36066	772.148	4e+07	0.186666	2.1903e-05	0.0930857	4.3379e-05	-0.000503805	0.183244	0.272998	51.7055	145.263	1.06843	1042.03	53.7426	5.24276	0.170006	0.0840956	3559.75	5.11453	17.8076	-0.00123065	16.1092	0.665185	16.8616	0.683302	58.7136	1.65472	12.9932	0.358946	0.873086	0.182375	0.168599	0.0273565	0.176167	0.066849	2.35535	0.350145	12.3445	0.943054	253.901	8.23544	1.32378	0.159615	12.0885	0.387034	0.472572	0.0473641	0.082008	0.467196
0.361725	756.193	4.11e+07	0.000301489	2.1903e-05	8.0252e-07	4.3379e-05	-0.000503805	0.274796	0.00253504	60.3276	142.931	0.979439	1031.83	55.3489	4.98788	0.00106902	0.0840956	3559.75	5.54314	17.9576	0.160065	16.6465	0.837921	16.6431	0.536585	59.4899	1.61499	13.3832	0.204746	0.959687	0.154243	0.195319	0.0409589	0.107464	0.106834	2.51498	0.404197	12.683	0.827276	254.993	8.83601	1.47831	0.294201	11.732	0.327404	0.393764	0.035363	0.0938806	0.536617
0.362789	753.914	4.15e+07	0.0934836	2.1903e-05	8.0252e-07	0.0922578	0.0931743	0.274796	0.0927818	60.3276	144.097	0.979439	1042.03	54.2015	6.20566	0.0856768	9.20695e-05	3559.75	5.39187	16.933	0.0792762	17.0424	0.540589	16.7523	0.713189	58.1961	1.59016	13.6173	0.358946	0.945253	0.140177	0.30301	0.0684442	0.18985	0.0935992	2.77825	0.364369	11.9496	0.711497	254.174	8.37194	1.40511	0.220359	12.0885	0.443954	0.450832	0.0237246	0.164833	0.422767
0.363854	763.031	4.145e+07	0.000301489	2.1903e-05	8.0252e-07	4.3379e-05	0.0931743	0.183244	0.272998	58.0063	142.057	1.24362	1038.63	53.5131	4.56307	0.0856768	0.168099	3582.31	5.69442	16.7331	-0.00123065	16.7879	0.823763	17.3259	0.580056	58.9724	1.69445	12.6291	0.261094	0.682563	0.154243	0.222039	0.0684442	0.1488	0.066849	2.63261	0.310318	12.7677	0.790565	254.174	8.31734	1.51355	0.0988698	11.6811	0.282139	0.48616	0.0237246	0.082008	0.422767
0.364919	765.31	4.135e+07	0.0934836	2.1903e-05	8.0252e-07	4.3379e-05	0.0931743	0.0914101	0.272998	56.6798	144.971	1.59678	1018.22	52.1362	4.10995	0.0856768	0.0840956	3559.75	4.6607	17.1579	0.0792762	16.8162	0.571738	16.6158	0.609943	59.7487	1.56284	13.0452	0.303973	0.769164	0.210506	0.235265	0.0819064	0.203534	0.026611	2.33014	0.418421	12.4009	0.968469	254.174	8.78141	1.33462	0.220359	11.9102	0.247173	0.5079	0.0119747	0.141088	0.492188
0.365995	763.031	4.04e+07	0.0934836	2.1903e-05	8.0252e-07	4.3379e-05	-0.000503805	0.45734	0.00253504	52.7003	146.429	1.06843	1028.42	52.5952	3.94002	0.0856768	0.168099	3559.75	4.6607	17.5078	0.0792762	16.1657	0.727484	16.6431	0.669717	58.7136	1.69445	12.5251	0.471641	0.786485	0.19644	0.168599	0.0684442	0.134831	0.0400987	2.33014	0.404197	12.3727	0.584423	255.267	8.37194	1.39427	0.147354	12.3685	0.316562	0.450832	0.000196792	0.117626	0.642137
0.36706	760.751	4.055e+07	0.0934836	2.1903e-05	8.0252e-07	0.184752	-0.000503805	0.274796	0.272998	54.0268	135.937	1.15741	1042.03	54.431	4.98788	0.170006	0.168099	3559.75	4.00518	16.5831	-0.00123065	16.8728	0.665185	16.9435	0.743075	58.4549	1.81115	13.6433	0.303973	0.725864	0.19644	0.222039	0.0547016	0.107464	0.0533331	2.06688	0.389973	12.7395	0.776446	254.72	9.27278	1.622	0.0866094	11.8084	0.270483	0.578555	0.0119747	0.022843	0.572716
0.368125	765.31	4.18e+07	0.000301489	2.1903e-05	8.0252e-07	4.3379e-05	-0.000503805	0.183244	0.00253504	57.6747	143.806	1.42159	1052.24	52.1362	4.19491	0.0856768	0.168099	3559.75	4.73634	16.2083	0.240572	16.4203	0.665185	16.6977	0.889792	59.4899	1.5107	12.1871	0.275112	0.858652	0.126111	0.155374	0.0684442	0.134831	0.0132359	2.65782	0.378594	12.1188	0.736912	253.901	8.12625	1.29938	0.171875	12.4958	0.457507	0.532358	0.000196792	0.152961	0.686566
0.36919	756.193	4.12e+07	0.000301489	2.1903e-05	8.0252e-07	0.0922578	-0.000503805	-0.00042339	0.00253504	58.0063	138.56	0.715263	1021.62	56.4963	5.41269	0.00106902	0.336106	3559.75	5.54314	16.933	0.320797	16.2788	0.758633	16.5612	0.536585	58.9724	1.6423	13.4873	0.261094	0.740297	0.168309	0.235265	0.0547016	0.121147	0.0400987	2.26293	0.498077	12.5984	0.700202	254.447	8.78141	1.53795	0.171875	11.8338	0.376192	0.578555	0.0237246	0.0463903	0.456089
0.370255	758.472	4.18e+07	0.000301489	2.1903e-05	8.0252e-07	4.3379e-05	0.186568	0.45734	0.272998	58.0063	141.183	1.3326	1021.62	55.1194	4.90292	0.170006	0.0840956	3559.75	4.50943	15.9334	0.0792762	15.8829	0.713325	17.0801	0.859906	59.7487	1.66713	13.0712	0.416668	0.873086	0.112045	0.289515	0.0409589	0.162483	0.0533331	2.26293	0.338766	11.9778	0.584423	254.447	8.48113	1.33462	0.196117	11.5283	0.457507	0.5079	0.0473641	0.117626	0.328354
0.371331	747.076	3.995e+07	0.0934836	2.1903e-05	0.0930857	0.184752	0.0931743	0.0914101	0.0927818	50.379	143.223	1.42159	1042.03	56.2668	6.5455	0.0856768	0.0840956	3582.31	4.28252	17.8076	0.240572	17.3253	0.696334	17.1074	0.653415	58.1961	1.56284	12.4991	0.457898	0.769164	0.168309	0.155374	0.0136699	0.107464	0.0400987	2.38335	0.324542	11.4418	0.711497	256.086	8.9725	1.50271	0.147354	12.2158	0.258828	0.578555	0.0119747	0.0582628	0.492188
0.372396	769.869	3.94e+07	0.0934836	0.0933772	8.0252e-07	4.3379e-05	-0.000503805	0.183244	0.182751	57.343	140.308	0.540072	1021.62	55.1194	5.32773	0.0856768	0.252103	3582.31	6.50121	19.1071	0.160065	16.1657	0.903051	17.4625	0.683302	59.7487	1.74659	12.5251	0.358946	0.769164	0.168309	0.195319	0.0409589	0.18985	0.0132359	2.30213	0.404197	12.006	0.660668	254.72	8.56302	1.5488	0.183857	11.5283	0.351798	0.369306	0.0237246	0.0582628	0.561609
0.373461	749.355	4.39e+07	0.000301489	2.1903e-05	0.0930857	4.3379e-05	0.0931743	0.183244	0.0927818	59.6644	132.44	1.24362	1031.83	53.7426	4.90292	0.00106902	9.20695e-05	3582.31	5.19017	15.8584	0.402716	15.8829	0.806772	16.9982	0.846321	60.525	1.45855	13.7213	0.389182	0.786485	0.182375	0.24876	0.0273565	0.121147	0.066849	2.50098	0.429801	12.3163	0.790565	257.999	8.64492	1.45391	0.159615	12.1648	0.316562	0.393764	0.0119747	0.0463903	0.478304
0.374525	767.589	4.255e+07	0.186666	2.1903e-05	8.0252e-07	4.3379e-05	0.0931743	0.274796	0.363522	52.0371	140.6	0.979439	1031.83	53.0541	5.1578	0.33783	9.20695e-05	3559.75	5.99696	17.7327	0.160065	17.2404	0.665185	16.807	0.55017	59.7487	1.65472	12.5771	0.275112	0.858652	0.210506	0.235265	0.0409589	0.1488	0.0132359	2.19851	0.338766	11.8367	0.674787	257.452	8.80871	1.48915	0.171875	11.0955	0.376192	0.49703	0.035363	0.0938806	0.478304
0.37559	763.031	4.13e+07	0.0934836	2.1903e-05	8.0252e-07	0.0922578	0.0931743	0.183244	0.363522	54.6901	133.605	1.15741	1052.24	53.2836	4.98788	0.170006	0.252103	3559.75	5.77005	17.3828	-0.00123065	15.2324	0.617046	17.3259	0.609943	60.0075	1.68203	13.2532	0.33146	0.873086	0.083913	0.195319	0.0136699	0.162483	0.026611	2.47298	0.364369	12.4856	0.660668	253.901	7.98976	1.70333	0.208378	12.1648	0.282139	0.532358	0.0119747	0.0582628	0.467196
0.376667	760.751	4.195e+07	0.186666	0.0933772	8.0252e-07	4.3379e-05	0.0931743	0.0914101	0.0927818	55.0217	140.891	1.24362	1035.23	57.1847	5.69589	0.170006	9.20695e-05	3559.75	5.99696	16.7831	0.0792762	16.392	0.651027	17.5717	0.653415	59.7487	1.78632	13.3312	0.457898	0.800918	0.154243	0.27521	0.0819064	0.162483	0.026611	2.75024	0.418421	12.0342	0.711497	254.993	8.12625	1.51355	0.280268	11.6047	0.351798	0.404634	0.0473641	0.0348004	0.583823
0.377731	769.869	4.2e+07	0.186666	0.0933772	8.0252e-07	4.3379e-05	-0.000503805	0.274796	0.0927818	55.6849	140.6	1.68576	1014.81	54.8899	4.39315	0.0856768	0.0840956	3559.75	4.6607	18.8822	-0.00123065	16.901	0.806772	16.288	0.626245	59.4899	1.71928	13.6953	0.317716	0.873086	0.224572	0.235265	0.123134	0.121147	0.026611	2.20971	0.378594	11.6957	0.649372	255.813	8.50843	1.53795	0.171875	11.9102	0.282139	0.439962	0.035363	0.164833	0.422767
0.378796	753.914	4.04e+07	0.000301489	2.1903e-05	8.0252e-07	4.3379e-05	-0.000503805	0.0914101	0.182751	53.6952	137.977	0.804249	1028.42	53.0541	5.52597	0.0856768	0.0840956	3537.19	5.69442	16.6581	0.320797	15.4021	0.713325	17.1074	0.523	60.2662	1.77142	13.5913	0.529363	0.916386	0.168309	0.088708	0.0547016	0.203534	0.026611	2.52619	0.389973	11.9778	0.841395	256.359	8.69952	1.5488	0.0866094	11.9102	0.340956	0.48616	0.0119747	0.105753	0.617145
0.379861	760.751	4.205e+07	0.0934836	2.1903e-05	8.0252e-07	4.3379e-05	0.0931743	0.183244	0.544016	58.0063	141.474	1.24362	1038.63	54.2015	5.52597	0.00106902	0.0840956	3582.31	5.19017	17.3828	-0.00123065	16.8728	0.744474	18.0087	0.743075	61.3013	1.59016	13.0712	0.358946	0.815352	0.168309	0.24876	0.136597	0.107464	0.066849	2.27693	0.378594	12.4292	0.765151	255.54	8.45383	1.63284	0.0988698	12.0121	0.30572	0.532358	0.0119747	0.0701354	0.433874
0.380926	760.751	3.93e+07	0.0934836	2.1903e-05	8.0252e-07	4.3379e-05	-0.000503805	0.183244	0.0927818	55.3533	138.56	1.3326	1045.44	54.2015	5.61093	0.0856768	0.0840956	3559.75	4.6607	18.0825	0.0792762	16.5617	0.617046	16.7523	0.993038	58.9724	1.91544	13.2272	0.33146	0.844219	0.140177	0.235265	0.0684442	0.134831	0.0533331	2.34134	0.458249	10.7648	0.674787	259.091	8.12625	1.39427	0.11113	12.0885	0.433112	0.51877	0.0119747	0.0701354	0.628253
0.382002	749.355	4.185e+07	0.000301489	2.1903e-05	0.0930857	4.3379e-05	-0.000503805	0.0914101	0.182751	54.0268	141.474	1.15741	1035.23	51.4478	4.64804	0.170006	0.252103	3559.75	5.84569	15.9334	-0.00123065	16.7313	0.837921	16.9709	0.713189	58.1961	1.5107	13.5393	0.444155	0.800918	0.126111	0.208544	0.0409589	0.162483	0.0132359	2.60461	0.418421	12.4856	0.827276	254.174	9.13629	1.31022	0.135372	12.4194	0.327404	0.564968	0.0237246	0.082008	0.456089
0.383067	767.589	4.11e+07	0.000301489	2.1903e-05	8.0252e-07	4.3379e-05	0.186568	0.274796	0.272998	58.0063	143.806	1.42159	1025.02	55.3489	6.63046	0.33783	0.336106	3559.75	5.19017	17.008	0.160065	16.0243	0.837921	15.8237	0.566472	58.9724	1.52311	14.0853	0.358946	0.829785	0.238638	0.155374	0.0684442	0.107464	0.0132359	2.43377	0.53506	12.1753	0.801861	259.091	8.31734	1.53795	0.147354	11.8593	0.293523	0.380176	0.0119747	0.141088	0.422767
0.384132	751.634	4.16e+07	0.000301489	2.1903e-05	0.18589	4.3379e-05	-0.000503805	0.274796	0.182751	56.3482	140.308	1.42159	1021.62	54.431	5.61093	0.0856768	9.20695e-05	3559.75	5.84569	17.5078	0.0792762	16.6182	0.665185	16.5885	0.772962	58.7136	1.82605	12.7072	0.416668	0.610396	0.182375	0.168599	0.0684442	0.134831	0.0533331	2.12009	0.284714	12.6266	0.827276	259.638	8.9998	1.34547	0.159615	11.6811	0.293523	0.472572	0.035363	0.022843	0.353346
0.385197	756.193	4.26e+07	0.000301489	0.0933772	8.0252e-07	0.0922578	0.0931743	0.183244	0.0927818	59.996	140.6	1.42159	1038.63	50.7594	4.39315	0.0856768	0.336106	3537.19	4.73634	17.4328	0.240572	16.2223	0.523598	16.9162	0.566472	60.2662	1.6423	12.7852	0.389182	0.740297	0.140177	0.102203	0.0409589	0.1488	0.0132359	2.42256	0.350145	11.865	0.700202	258.818	8.48113	1.50271	0.183857	11.5792	0.316562	0.404634	0.0119747	0.105753	0.514403
0.386262	751.634	4.18e+07	0.0934836	2.1903e-05	0.0930857	4.3379e-05	-0.000503805	0.274796	0.182751	55.6849	133.897	1.15741	1042.03	52.5952	5.69589	0.254614	0.252103	3559.75	4.6607	17.9576	0.160065	17.3535	0.854912	16.725	0.506698	59.2312	1.91544	13.5653	0.303973	0.754731	0.154243	0.182094	0.0409589	0.066413	0.0800833	2.47298	0.429801	12.0342	0.931759	259.911	8.61762	1.5244	0.123112	11.3501	0.270483	0.578555	0.035363	0.0701354	0.547725
0.387326	776.707	4.205e+07	0.186666	2.1903e-05	8.0252e-07	0.0922578	-0.000503805	0.642692	0.0927818	55.0217	142.931	1.24362	1052.24	54.8899	5.1578	0.170006	0.252103	3604.87	4.50943	17.5827	0.0792762	15.8546	0.837921	16.4246	0.772962	59.7487	1.59016	13.6173	0.303973	0.901953	0.154243	0.182094	0.0273565	0.121147	0.0533331	2.29093	0.444025	12.0906	0.81598	255.267	8.89061	1.34547	0.183857	11.8593	0.351798	0.461702	0.035363	0.082008	0.514403
0.388403	765.31	4.19e+07	0.000301489	0.0933772	8.0252e-07	4.3379e-05	-0.000503805	0.0914101	0.182751	53.3636	143.806	1.06843	1031.83	56.9552	4.39315	0.254614	0.168099	3537.19	5.11453	17.5078	-0.00123065	17.0142	0.682176	17.162	0.699604	59.2312	1.60257	13.6953	0.358946	0.800918	0.140177	0.208544	0.0819064	0.0937802	0.0533331	2.03887	0.310318	11.8367	0.635253	259.091	8.9998	1.23974	0.135372	12.4449	0.433112	0.532358	0.0237246	0.105753	0.444982
0.389468	765.31	4.095e+07	0.000301489	2.1903e-05	8.0252e-07	4.3379e-05	-0.000503805	0.274796	0.272998	55.3533	136.52	1.59678	1031.83	53.2836	4.98788	0.00106902	0.0840956	3537.19	5.11453	16.7331	0.160065	17.2687	0.571738	17.5717	0.75666	58.7136	1.73417	14.1374	0.37269	0.754731	0.097979	0.195319	0.0409589	0.162483	0.0400987	2.1453	0.389973	11.4136	0.751031	259.365	8.72682	1.36987	0.208378	12.2921	0.397876	0.51877	0.035363	0.0938806	0.503295
0.390532	753.914	4.155e+07	0.000301489	0.186452	0.0930857	0.0922578	-0.000503805	0.183244	0.544016	53.6952	150.217	1.3326	1038.63	54.6605	5.1578	0.00106902	0.0840956	3537.19	4.58507	17.3078	0.0792762	16.2223	0.903051	16.1515	0.846321	59.7487	1.66713	13.5653	0.389182	0.769164	0.224572	0.235265	0.0684442	0.134831	-0.000167428	2.09209	0.284714	11.4982	0.711497	259.638	8.56302	1.27498	0.135372	11.9357	0.468349	0.347566	0.0237246	0.082008	0.606038
0.391597	749.355	4.26e+07	0.0934836	2.1903e-05	8.0252e-07	4.3379e-05	0.0931743	-0.00042339	0.45238	56.0166	147.011	0.893235	1055.64	55.8078	5.52597	0.00106902	0.0840956	3559.75	4.96325	18.7323	0.160065	16.5617	0.651027	16.8889	0.609943	59.7487	1.70686	13.5393	0.33146	0.740297	0.126111	0.115428	0.0684442	0.162483	0.0800833	2.23772	0.458249	11.4136	0.609838	259.638	8.64492	1.35902	0.183857	12.4194	0.408718	0.472572	0.0237246	0.011027	0.408883
0.392662	760.751	4.14e+07	0.000301489	0.0933772	8.0252e-07	4.3379e-05	0.0931743	-0.00042339	0.544016	54.6901	140.017	1.15741	1028.42	56.0373	4.19491	0.254614	0.0840956	3559.75	5.31623	16.0833	0.0792762	16.7596	0.602887	16.8343	0.802849	61.8189	1.55043	12.9152	0.303973	0.682563	0.19644	0.208544	0.0547016	0.0937802	0.0400987	2.20971	0.53506	11.8085	0.660668	261.277	9.27278	1.26414	0.135372	11.2992	0.376192	0.48616	0.0473641	0.117626	0.503295
0.393738	760.751	4.15e+07	0.186666	2.1903e-05	8.0252e-07	4.3379e-05	-0.000503805	0.367472	0.182751	56.6798	144.971	1.3326	1025.02	51.6773	5.1578	0.0856768	0.336106	3559.75	4.73634	18.0825	0.0792762	17.0424	0.792614	17.0528	0.75666	60.525	1.82605	12.9932	0.389182	0.769164	0.182375	0.222039	0.0273565	0.066413	0.0800833	2.47298	0.458249	11.4982	0.686082	258.818	8.48113	1.39427	0.244602	11.732	0.258828	0.439962	0.0237246	0.0463903	0.617145
0.394803	772.148	4.27e+07	0.000301489	2.1903e-05	8.0252e-07	4.3379e-05	-0.000503805	0.274796	0.182751	53.6952	142.931	0.715263	1048.84	53.7426	6.29062	0.00106902	9.20695e-05	3582.31	5.77005	18.7323	0.0792762	16.0526	0.775623	15.933	0.580056	58.1961	1.56284	12.7332	0.358946	0.93082	0.323034	0.327301	0.0684442	0.107464	0.0935992	2.29093	0.429801	11.2725	0.725617	257.452	8.04435	1.50271	0.196117	11.9102	0.42227	0.242942	0.0119747	0.117626	0.606038
0.395868	763.031	4.175e+07	0.0934836	2.1903e-05	8.0252e-07	4.3379e-05	-0.000503805	0.274796	0.272998	53.3636	139.143	1.3326	1038.63	53.2836	4.733	0.0856768	9.20695e-05	3559.75	6.14824	17.5078	-0.00123065	16.6182	0.585896	17.4898	0.876208	58.4549	1.95517	13.6953	0.317716	0.815352	0.238638	0.24876	0.0684442	0.0937802	0.066849	2.27693	0.429801	11.7521	0.674787	260.184	8.59032	1.5732	0.147354	11.9611	0.387034	0.380176	0.0473641	0.105753	0.478304
0.396933	769.869	4.04e+07	0.000301489	2.1903e-05	8.0252e-07	4.3379e-05	-0.000503805	0.274796	0.182751	55.0217	144.097	1.42159	1059.05	53.7426	5.86581	0.00106902	0.252103	3514.63	4.96325	16.7331	0.0792762	16.7031	0.792614	16.725	0.609943	59.4899	1.87819	13.0452	0.402925	0.786485	0.224572	0.102203	0.0409589	0.0800966	0.0400987	2.12009	0.389973	11.5264	0.827276	258.545	8.64492	1.63284	0.183857	12.0121	0.293523	0.461702	0.035363	0.0463903	0.606038
0.397998	769.869	4.14e+07	0.186666	2.1903e-05	8.0252e-07	4.3379e-05	-0.000503805	0.0914101	0.0927818	52.3687	133.605	1.42159	1031.83	50.5299	5.24276	0.170006	0.252103	3582.31	5.84569	17.6577	0.0792762	17.4101	0.727484	17.0528	0.699604	60.0075	1.56284	13.3572	0.345203	0.653696	0.154243	0.195319	0.0684442	0.0937802	0.0533331	2.51498	0.310318	12.0906	0.86681	263.736	8.04435	1.45391	0.123112	12.2921	0.351798	0.554098	0.0119747	0.0701354	0.547725
0.399074	749.355	4.21e+07	0.0934836	0.186452	8.0252e-07	4.3379e-05	0.0931743	0.550016	0.363522	54.0268	143.806	1.3326	1028.42	54.6605	4.90292	0.0856768	0.168099	3537.19	4.20688	17.8076	0.160065	16.0526	0.727484	15.5233	0.963151	61.5601	1.90302	13.0192	0.358946	0.754731	0.112045	0.27521	0.109392	0.162483	0.026611	2.20971	0.378594	11.3854	0.660668	264.009	9.0817	1.5488	0.196117	11.8084	0.282139	0.564968	0.0237246	0.176706	0.653244
0.400139	760.751	4.16e+07	0.186666	2.1903e-05	0.0930857	4.3379e-05	-0.000503805	-0.00042339	0.272998	58.3379	134.48	1.42159	1038.63	53.5131	3.94002	0.33783	0.168099	3537.19	5.4675	17.8826	0.0792762	15.4304	0.571738	16.8616	0.669717	59.7487	1.41882	13.6953	0.444155	0.639263	0.112045	0.208544	0.0819064	0.066413	0.066849	2.48698	0.509456	12.3163	0.508179	261.55	8.67222	1.46476	0.123112	11.8848	0.282139	0.5079	0.0119747	0.0938806	0.536617
0.401204	760.751	4.145e+07	0.000301489	2.1903e-05	8.0252e-07	4.3379e-05	-0.000503805	0.45734	0.45238	64.6387	136.52	1.94994	1018.22	53.0541	5.1578	0.00106902	0.336106	3559.75	4.81198	16.2833	-0.00123065	16.0526	0.775623	16.8616	0.63983	60.7838	1.65472	13.0712	0.29023	0.639263	0.126111	0.195319	0.0684442	0.0937802	0.0533331	2.48698	0.483853	11.47	0.570304	261.55	8.72682	1.31022	0.159615	11.2228	0.327404	0.578555	0.0119747	0.0582628	0.408883
0.402269	767.589	4.18e+07	0.186666	0.0933772	8.0252e-07	4.3379e-05	0.186568	0.274796	0.182751	56.0166	137.977	1.24362	1031.83	54.2015	5.69589	0.00106902	9.20695e-05	3559.75	5.39187	17.7327	-0.00123065	17.0707	0.665185	17.244	0.609943	60.525	1.69445	12.5251	0.430412	0.829785	0.154243	0.142149	0.0547016	0.176167	0.0935992	2.5934	0.429801	11.329	0.776446	259.365	8.80871	1.5732	0.0746276	11.732	0.397876	0.48616	0.0119747	0.082008	0.467196
0.403333	760.751	4.21e+07	0.0934836	0.0933772	8.0252e-07	4.3379e-05	-0.000503805	0.45734	0.272998	53.3636	141.474	1.24362	1025.02	53.7426	4.64804	0.33783	0.168099	3582.31	4.58507	17.0829	0.0792762	14.7517	0.806772	17.3259	0.713189	58.9724	1.65472	13.5913	0.29023	0.800918	0.168309	0.155374	0.0547016	0.162483	0.066849	2.51498	0.444025	10.9904	0.649372	259.365	9.24549	1.622	0.183857	11.3246	0.387034	0.670951	0.0119747	0.082008	0.514403
0.40441	760.751	4.025e+07	0.186666	2.1903e-05	8.0252e-07	4.3379e-05	0.0931743	0.550016	0.182751	58.3379	139.143	1.3326	1048.84	53.2836	4.90292	0.00106902	0.0840956	3559.75	4.88762	17.9576	0.320797	15.5152	0.585896	17.1074	0.55017	59.7487	1.81115	13.8513	0.303973	0.696997	0.140177	0.195319	0.0547016	0.066413	0.0132359	2.5654	0.324542	11.2725	0.736912	261.004	8.9179	1.60844	0.147354	10.9936	0.282139	0.5079	0.0237246	0.0582628	0.572716
0.405475	758.472	4.24e+07	0.000301489	2.1903e-05	8.0252e-07	4.3379e-05	0.186568	0.274796	0.182751	57.0114	132.44	1.15741	1021.62	53.2836	5.41269	0.0856768	0.336106	3514.63	5.19017	17.3078	0.160065	16.4768	0.651027	16.5612	0.476811	60.2662	1.68203	13.8513	0.389182	0.725864	0.140177	0.208544	0.0819064	0.0800966	0.066849	2.27693	0.458249	11.329	0.81598	262.37	8.80871	1.45391	0.208378	11.8848	0.387034	0.51877	0.0119747	0.0582628	0.547725
0.406539	767.589	4.09e+07	0.000301489	2.1903e-05	8.0252e-07	4.3379e-05	0.0931743	0.274796	0.0927818	56.3482	138.268	1.3326	1014.81	55.3489	4.98788	0.00106902	0.168099	3582.31	4.73634	18.7323	0.0792762	17.4667	0.617046	16.6977	0.580056	58.9724	1.90302	13.5653	0.345203	0.624829	0.26677	0.155374	0.0409589	0.0937802	0.0935992	2.23772	0.404197	11.2161	0.827276	261.004	9.0817	1.56235	0.196117	12.3431	0.282139	0.564968	0.0590862	0.0701354	0.606038
0.407604	756.193	4.04e+07	0.0934836	2.1903e-05	0.0930857	4.3379e-05	0.0931743	-0.00042339	0.272998	56.6798	141.474	0.804249	1048.84	55.3489	4.733	0.00106902	0.168099	3559.75	5.11453	17.8826	0.320797	16.3071	0.571738	16.3427	0.609943	59.2312	1.85088	12.8372	0.358946	0.696997	0.294902	0.24876	0.0684442	0.0800966	0.0533331	2.50098	0.338766	11.2161	0.751031	263.736	8.89061	1.622	0.159615	11.6556	0.258828	0.532358	0.0119747	0.0701354	0.364453
0.408669	776.707	3.99e+07	0.37247	2.1903e-05	8.0252e-07	4.3379e-05	0.0931743	0.274796	0.0927818	53.3636	142.057	1.24362	1038.63	54.8899	5.86581	0.00106902	0.252103	3582.31	4.00518	16.1333	0.0792762	16.3071	0.651027	16.8616	0.536585	60.525	1.6423	13.2532	0.303973	0.567095	0.0698471	0.27521	0.0956491	0.134831	0.0533331	2.33014	0.338766	11.2161	0.736912	262.643	8.80871	1.5488	0.208378	12.3685	0.316562	0.600295	0.000196792	0.0701354	0.686566
0.409734	753.914	4.2e+07	0.186666	2.1903e-05	8.0252e-07	4.3379e-05	-0.000503805	0.0914101	0.182751	58.3379	148.76	1.15741	1035.23	52.5952	5.32773	0.0856768	0.168099	3559.75	5.31623	17.8826	-0.00123065	16.1092	0.979508	16.5065	0.653415	60.7838	1.93034	12.8892	0.402925	0.786485	0.126111	0.208544	0.136597	0.0800966	0.026611	1.99966	0.350145	11.2161	0.674787	262.37	8.9179	1.5976	0.147354	12.0885	0.258828	0.48616	0.0119747	0.082008	0.422767
0.41081	751.634	4.22e+07	0.186666	2.1903e-05	8.0252e-07	4.3379e-05	-0.000503805	0.183244	0.272998	58.0063	137.977	0.979439	1052.24	55.3489	4.02499	0.0856768	0.0840956	3559.75	4.28252	16.7831	0.0792762	15.7698	0.696334	16.807	0.699604	60.525	1.59016	13.7473	0.345203	0.725864	0.112045	0.208544	0.0547016	0.121147	0.066849	2.52619	0.498077	11.6111	0.751031	265.375	8.9179	1.51355	0.171875	11.8593	0.30572	0.461702	0.035363	0.0582628	0.536617
0.411875	747.076	4.11e+07	0.186666	0.0933772	0.0930857	4.3379e-05	0.0931743	0.183244	0.272998	57.6747	144.097	2.03614	1031.83	55.3489	5.24276	0.170006	0.336106	3537.19	4.15646	19.0322	0.160065	15.9677	0.775623	17.0801	0.683302	59.2312	1.94275	13.3312	0.389182	0.696997	0.252704	0.235265	0.0684442	0.162483	0.026611	2.03887	0.389973	11.7803	0.635253	262.097	8.75411	1.41867	0.220359	11.9357	0.212479	0.393764	0.0473641	0.117626	0.478304
0.41294	765.31	4.085e+07	0.279848	2.1903e-05	8.0252e-07	4.3379e-05	-0.000503805	0.0914101	0.363522	55.6849	147.011	0.893235	1045.44	57.1847	6.1207	0.0856768	0.252103	3559.75	6.14824	17.8826	0.0792762	16.7031	0.617046	16.9709	0.626245	60.525	1.61499	12.9152	0.358946	0.520908	0.126111	0.168599	0.0684442	0.0800966	0.0400987	1.96045	0.378594	12.3727	0.686082	264.282	9.13629	1.82533	0.147354	12.0885	0.327404	0.450832	0.0237246	0.164833	0.492188
0.414005	753.914	4.11e+07	0.000301489	2.1903e-05	8.0252e-07	4.3379e-05	-0.000503805	0.183244	0.363522	59.0011	139.143	0.804249	1038.63	56.0373	5.86581	0.0856768	0.252103	3514.63	5.92133	18.0326	0.320797	16.0809	0.602887	16.8343	0.876208	61.0425	1.5107	12.7332	0.416668	0.754731	0.140177	0.222039	0.0684442	0.066413	0.0400987	2.26293	0.389973	10.9058	0.686082	266.468	9.19089	1.44307	0.256862	11.6811	0.387034	0.49703	0.000196792	0.0701354	0.456089
0.415069	751.634	4.28e+07	0.0934836	2.1903e-05	8.0252e-07	0.0922578	-0.000503805	0.45734	0.45238	53.3636	138.268	0.893235	1048.84	52.3657	4.47811	0.170006	0.168099	3582.31	5.19017	17.5078	-0.00123065	16.3071	0.682176	16.2607	0.75666	59.7487	1.74659	13.2272	0.416668	0.624829	0.126111	0.155374	1.13974e-05	0.0937802	0.0800833	2.34134	0.418421	10.8494	0.776446	264.282	8.9452	1.5976	0.135372	12.4958	0.376192	0.49703	0.0237246	0.117626	0.572716
0.416146	758.472	4.23e+07	0.0934836	2.1903e-05	8.0252e-07	0.0922578	0.0931743	0.367472	0.272998	56.3482	140.891	1.06843	1045.44	52.5952	4.39315	0.0856768	0.0840956	3537.19	4.6607	15.6335	0.240572	15.289	0.758633	16.0968	0.699604	59.2312	1.6423	13.6953	0.345203	0.725864	0.154243	0.261985	0.0547016	0.107464	-0.000167428	2.40856	0.498077	11.6111	0.686082	263.463	8.86331	1.34547	0.0988698	12.3431	0.408718	0.5079	0.0237246	0.117626	0.606038
0.417211	758.472	4.065e+07	0.279848	0.186452	8.0252e-07	4.3379e-05	-0.000503805	0.45734	0.182751	55.3533	140.6	1.3326	1042.03	54.431	5.86581	0.170006	0.0840956	3537.19	5.77005	17.008	-0.00123065	15.7698	1.01066	16.9982	0.609943	58.9724	1.68203	13.5913	0.33146	0.696997	0.182375	0.155374	0.0684442	0.0937802	0.0935992	2.48698	0.232369	10.8212	0.878105	266.741	8.78141	1.39427	0.171875	12.4958	0.351798	0.578555	0.000196792	0.0701354	0.492188
0.418275	744.796	4.09e+07	0.000301489	2.1903e-05	8.0252e-07	4.3379e-05	-0.000503805	0.274796	0.363522	54.3584	141.766	0.804249	1045.44	54.2015	6.37558	0.33783	0.0840956	3537.19	5.54314	18.4574	0.0792762	15.7415	0.727484	16.5885	0.566472	59.4899	1.57526	13.1492	0.261094	0.477608	0.210506	0.289515	0.0684442	0.1488	0.0800833	2.42256	0.444025	10.934	0.790565	266.468	8.9998	1.56235	0.147354	11.9611	0.340956	0.426374	0.0590862	0.0582628	0.583823
0.41934	763.031	4.17e+07	0.000301489	0.0933772	8.0252e-07	4.3379e-05	-0.000503805	0.550016	0.272998	52.0371	140.6	1.06843	1035.23	54.6605	5.41269	0.33783	0.0840956	3582.31	4.96325	16.858	0.240572	15.9677	0.744474	17.1894	0.536585	60.0075	1.52311	14.2414	0.345203	0.581529	0.168309	0.182094	1.13974e-05	0.0937802	0.066849	2.33014	0.284714	11.6393	0.660668	266.741	8.42653	1.46476	0.135372	12.6995	0.293523	0.48616	0.0237246	0.0701354	0.408883
0.420405	763.031	4.13e+07	0.000301489	2.1903e-05	8.0252e-07	4.3379e-05	0.0931743	0.0914101	0.45238	58.0063	140.6	1.3326	1048.84	55.1194	4.64804	0.0856768	0.252103	3537.19	5.61878	17.3828	0.160065	15.9112	0.837921	16.6158	0.75666	60.2662	1.69445	13.4873	0.37269	0.71143	0.182375	0.222039	0.0547016	0.121147	0.0800833	2.18451	0.310318	10.9904	0.700202	267.56	8.80871	1.41867	0.220359	11.8338	0.387034	0.472572	0.0119747	0.0582628	0.503295
0.421481	758.472	4.255e+07	0.186666	0.186452	8.0252e-07	4.3379e-05	-0.000503805	0.274796	0.272998	59.3328	147.011	0.629058	1018.22	56.7257	6.1207	0.0856768	0.0840956	3537.19	5.31623	19.1821	0.240572	15.3456	0.617046	16.7797	0.566472	59.4899	1.81115	13.1232	0.402925	0.815352	0.0698471	0.208544	0.0409589	0.134831	0.0400987	2.22372	0.418421	10.8776	0.635253	267.014	8.80871	1.46476	0.244602	12.2667	0.36264	0.439962	0.035363	0.0938806	0.572716
0.422546	763.031	4.125e+07	0.186666	2.1903e-05	8.0252e-07	4.3379e-05	-0.000503805	0.367472	0.272998	60.6592	146.137	1.24362	1035.23	54.8899	4.64804	0.00106902	9.20695e-05	3559.75	5.31623	18.0825	0.160065	16.5051	0.696334	16.4792	0.699604	60.2662	1.56284	12.9932	0.37269	0.769164	0.224572	0.088708	0.0819064	0.0800966	0.0400987	2.47298	0.509456	11.2725	0.878105	266.741	8.59032	1.60844	0.171875	11.4774	0.293523	0.5079	0.035363	0.129216	0.606038
0.423611	772.148	4.145e+07	0.186666	2.1903e-05	8.0252e-07	4.3379e-05	-0.000503805	0.183244	0.272998	54.0268	141.183	1.3326	1055.64	52.1362	4.98788	0.0856768	0.0840956	3559.75	5.31623	16.2083	-0.00123065	15.7132	0.713325	16.6158	0.596358	61.8189	1.69445	13.2792	0.317716	0.610396	0.112045	0.142149	0.0136699	0.0387607	0.0400987	2.1453	0.364369	11.3854	0.892225	268.653	8.9725	1.33462	0.0988698	12.063	0.258828	0.635623	0.035363	0.129216	0.628253
0.424676	758.472	4.16e+07	0.186666	2.1903e-05	8.0252e-07	4.3379e-05	-0.000503805	0.367472	0.272998	51.0422	139.434	1.24362	1031.83	56.7257	5.95077	0.254614	0.0840956	3537.19	4.58507	16.7831	0.0792762	16.3354	0.758633	17.1074	0.743075	59.4899	1.60257	13.1752	0.389182	0.829785	0.083913	0.102203	0.0819064	0.230901	0.0533331	2.13129	0.389973	11.5264	0.609838	266.468	8.72682	1.32378	0.220359	12.2921	0.397876	0.380176	0.000196792	0.082008	0.561609
0.425741	776.707	4.06e+07	0.0934836	0.0933772	8.0252e-07	4.3379e-05	0.0931743	0.0914101	0.632874	50.7106	145.846	1.06843	1082.86	56.0373	5.69589	0.170006	0.0840956	3537.19	4.58507	18.3824	0.160065	16.3071	0.602887	17.4898	0.786547	59.7487	1.68203	13.1492	0.261094	0.639263	0.140177	0.208544	0.0819064	0.107464	0.026611	2.42256	0.404197	10.8212	0.827276	265.921	9.27278	1.25058	0.220359	12.063	0.247173	0.461702	0.0119747	0.0582628	0.561609
0.426817	774.427	4.27e+07	0.0934836	2.1903e-05	8.0252e-07	4.3379e-05	-0.000503805	0.183244	0.182751	55.3533	138.268	1.86095	1045.44	55.3489	6.03574	0.33783	0.0840956	3537.19	4.81198	18.2325	0.0792762	16.2506	0.744474	17.2986	0.596358	58.4549	1.60257	12.6291	0.303973	0.71143	0.140177	0.222039	0.0273565	0.0387607	0.0533331	2.34134	0.429801	10.7648	0.776446	265.648	8.9998	1.53795	0.208378	12.4194	0.270483	0.681821	0.0119747	0.0701354	0.547725
0.427882	772.148	4.115e+07	0.186666	2.1903e-05	8.0252e-07	4.3379e-05	-0.000503805	0.367472	0.272998	56.0166	135.063	1.06843	1052.24	55.3489	4.19491	0.170006	0.252103	3559.75	5.69442	18.0825	-0.00123065	16.5334	0.696334	17.6264	0.596358	58.4549	1.57526	13.3052	0.247076	0.682563	0.140177	0.235265	0.0547016	0.134831	0.120349	2.5654	0.458249	11.5829	0.765151	269.2	8.9725	1.56235	0.135372	11.9357	0.293523	0.589425	0.0237246	0.0582628	0.547725
0.428947	751.634	4.245e+07	0.0934836	2.1903e-05	8.0252e-07	4.3379e-05	-0.000503805	0.0914101	0.182751	55.6849	140.308	1.15741	1038.63	52.5952	5.1578	0.170006	0.0840956	3582.31	5.24059	18.8822	0.160065	16.2788	0.744474	16.4519	0.830019	61.0425	1.79873	13.2272	0.317716	0.549775	0.238638	0.261985	0.0819064	0.121147	0.0400987	2.02767	0.350145	10.6801	0.544889	268.653	8.61762	1.65724	0.159615	12.0375	0.36264	0.554098	0.0119747	0.0938806	0.547725
0.430012	769.869	4.17e+07	0.0934836	2.1903e-05	8.0252e-07	4.3379e-05	-0.000503805	0.367472	0.45238	52.7003	139.726	1.42159	1031.83	53.5131	5.41269	0.0856768	9.20695e-05	3559.75	5.61878	17.008	0.160065	15.3456	0.837921	16.288	0.63983	59.2312	1.59016	13.0712	0.317716	0.71143	0.083913	0.182094	0.0547016	0.121147	0.0800833	2.12009	0.483853	10.4545	0.559008	266.741	9.43658	1.53795	0.135372	12.1648	0.351798	0.461702	0.0237246	0.129216	0.514403
0.431076	763.031	4.13e+07	0.186666	2.1903e-05	8.0252e-07	4.3379e-05	-0.000503805	0.45734	0.363522	52.3687	143.514	1.68576	1048.84	53.5131	5.69589	0.33783	9.20695e-05	3537.19	4.88762	18.1575	0.0792762	16.4203	0.523598	17.8176	0.653415	59.7487	1.86329	12.9932	0.37269	0.740297	0.224572	0.208544	0.0409589	0.18985	0.0533331	2.55419	0.444025	11.9214	0.700202	268.926	9.16359	1.58404	0.171875	12.2921	0.223863	0.472572	0.035363	0.022843	0.478304
0.432141	756.193	4.065e+07	0.000301489	2.1903e-05	8.0252e-07	4.3379e-05	-0.000503805	0.183244	0.182751	53.6952	144.971	1.50779	1055.64	53.5131	4.733	0.00106902	0.0840956	3537.19	6.2743	15.7835	0.320797	15.8546	0.727484	16.9435	0.699604	59.2312	1.59016	13.7213	0.275112	0.506475	0.126111	0.182094	0.0956491	0.0937802	0.0533331	2.29093	0.509456	11.0469	0.725617	269.2	8.9452	1.46476	0.11113	12.0375	0.282139	0.393764	0.035363	0.082008	0.572716
0.433218	767.589	4.145e+07	0.0934836	2.1903e-05	8.0252e-07	4.3379e-05	0.0931743	0.0914101	0.363522	54.6901	141.474	1.94994	1062.45	50.7594	4.10995	0.0856768	0.168099	3559.75	4.88762	17.8826	0.160065	16.9859	0.617046	17.4625	0.786547	59.7487	1.87819	13.1232	0.389182	0.682563	0.126111	0.195319	0.0409589	0.18985	0.026611	2.23772	0.298938	11.3854	0.660668	268.107	8.86331	1.31022	0.159615	12.1139	0.212479	0.51877	0.035363	0.0463903	0.722665
0.434282	763.031	4.27e+07	0.000301489	2.1903e-05	8.0252e-07	4.3379e-05	-0.000503805	0.367472	0.544016	56.3482	133.314	1.42159	1031.83	56.4963	4.64804	0.0856768	0.0840956	3514.63	5.99696	17.0829	0.160065	16.2788	0.554747	17.4625	0.726774	60.0075	1.91544	13.0972	0.29023	0.581529	0.168309	0.195319	0.0684442	0.0527294	0.0533331	2.27693	0.338766	11.47	0.674787	268.38	9.24549	1.36987	0.147354	12.8014	0.293523	0.333979	0.0237246	0.0701354	0.606038
0.435347	769.869	4.26e+07	0.000301489	0.0933772	8.0252e-07	4.3379e-05	-0.000503805	0.0914101	0.0927818	52.0371	142.64	1.06843	1048.84	51.9067	4.733	0.507602	0.42011	3537.19	5.54314	17.4328	0.0792762	15.5435	0.775623	16.6704	0.669717	60.525	1.98248	13.3052	0.345203	0.520908	0.210506	0.182094	0.0136699	0.134831	0.026611	2.31614	0.389973	11.3572	0.751031	273.024	8.9998	1.5732	0.123112	11.7575	0.282139	0.426374	0.0237246	0.0582628	0.514403
0.436412	767.589	4.155e+07	0.186666	2.1903e-05	8.0252e-07	4.3379e-05	-0.000503805	0.0914101	0.544016	53.032	142.931	0.893235	1014.81	55.3489	5.69589	0.170006	9.20695e-05	3537.19	4.81198	17.1579	-0.00123065	15.7981	0.585896	16.4519	0.802849	59.7487	1.39399	13.2792	0.317716	0.786485	0.112045	0.261985	0.0273565	0.107464	0.0400987	2.02767	0.271912	10.0595	0.725617	267.56	9.51847	1.5244	0.183857	12.1903	0.397876	0.450832	0.0119747	0.0938806	0.433874
0.437477	749.355	4.235e+07	0.0934836	0.0933772	8.0252e-07	4.3379e-05	0.0931743	-0.00042339	0.0927818	52.3687	142.931	1.3326	1025.02	56.2668	4.90292	0.0856768	0.168099	3559.75	4.43379	16.7331	-0.00123065	15.9112	0.792614	16.0968	0.699604	61.8189	1.6423	13.6953	0.402925	0.696997	0.097979	0.289515	0.0684442	0.0800966	0.0132359	2.5794	0.350145	11.0469	0.686082	267.834	8.72682	1.50271	0.159615	11.9357	0.247173	0.543228	0.0237246	0.082008	0.755987
0.438553	767.589	4.095e+07	0.0934836	2.1903e-05	8.0252e-07	4.3379e-05	-0.000503805	0.45734	0.272998	58.0063	137.394	1.3326	1025.02	54.8899	5.69589	0.0856768	0.0840956	3559.75	5.4675	17.4328	0.160065	16.8728	0.665185	16.2607	0.566472	61.0425	1.49828	13.5393	0.430412	0.639263	0.168309	0.30301	0.0684442	0.0937802	0.026611	2.23772	0.338766	11.6675	0.827276	268.107	8.56302	1.5732	0.159615	12.0121	0.351798	0.461702	0.000196792	0.105753	0.606038
0.439618	765.31	4.1e+07	0.000301489	0.0933772	8.0252e-07	4.3379e-05	-0.000503805	0.367472	0.272998	55.3533	137.977	0.893235	1028.42	53.7426	4.56307	0.0856768	0.168099	3582.31	5.84569	16.5831	0.0792762	15.8829	0.665185	17.9268	0.75666	60.0075	1.75901	13.0452	0.261094	0.800918	0.140177	0.289515	0.0547016	0.134831	0.0533331	1.90724	0.404197	11.1879	0.725617	274.117	9.16359	1.35902	0.159615	12.4449	0.36264	0.439962	0.000196792	0.105753	0.422767
0.440683	753.914	4.25e+07	0.000301489	0.0933772	8.0252e-07	4.3379e-05	-0.000503805	0.183244	0.272998	53.6952	140.891	1.3326	1042.03	54.2015	5.24276	0.00106902	9.20695e-05	3559.75	3.92954	17.4328	0.160065	16.1092	0.837921	16.5065	0.55017	60.2662	1.75901	13.0452	0.33146	0.901953	0.19644	0.208544	0.0409589	0.0937802	0.106834	2.20971	0.350145	11.1597	0.623957	270.292	9.57307	1.38342	0.244602	12.0121	0.490033	0.554098	0.0473641	0.0701354	0.583823
0.441748	756.193	4.31e+07	0.279848	2.1903e-05	8.0252e-07	4.3379e-05	-0.000503805	0.183244	0.182751	54.3584	136.228	1.50779	1028.42	54.8899	7.16855	0.0856768	0.168099	3582.31	4.43379	17.6577	0.240572	15.487	0.837921	16.3973	0.846321	60.0075	1.91544	13.2012	0.416668	0.624829	0.210506	0.195319	0.0547016	0.066413	0.066849	2.1453	0.364369	12.2035	0.584423	270.292	9.54577	1.41867	0.220359	11.6302	0.327404	0.404634	0.0237246	0.082008	0.572716
0.442812	751.634	4.31e+07	0.000301489	2.1903e-05	8.0252e-07	4.3379e-05	-0.000503805	0.183244	0.0927818	58.3379	148.76	1.50779	1055.64	51.9067	6.5455	0.33783	0.168099	3559.75	4.96325	18.3075	0.240572	16.7879	0.713325	16.7797	0.669717	58.1961	1.78632	13.3312	0.33146	0.682563	0.112045	0.208544	0.0273565	0.121147	0.026611	2.1453	0.53506	10.7366	0.790565	269.746	9.0544	1.5488	0.135372	11.8848	0.258828	0.49703	0.0237246	0.105753	0.492188
0.443889	756.193	4.1e+07	0.186666	2.1903e-05	8.0252e-07	4.3379e-05	0.186568	0.274796	0.272998	54.0268	142.057	1.59678	1035.23	53.972	5.1578	0.254614	0.0840956	3559.75	6.2743	18.0825	0.0792762	15.9395	0.696334	17.0801	0.566472	58.4549	2.05946	13.3832	0.389182	0.581529	0.182375	0.102203	0.0273565	0.066413	0.026611	2.5934	0.389973	10.6519	0.90352	269.2	9.57307	1.5488	0.171875	11.6556	0.376192	0.358436	0.0119747	0.105753	0.353346
0.444954	776.707	4.05e+07	0.279848	2.1903e-05	0.0930857	4.3379e-05	-0.000503805	0.274796	0.182751	48.7209	141.183	1.3326	1042.03	54.2015	5.32773	0.170006	9.20695e-05	3559.75	4.88762	16.7831	0.0792762	15.487	0.823763	17.2167	0.63983	59.7487	1.56284	13.9033	0.358946	0.639263	0.210506	0.235265	0.0684442	0.121147	0.026611	2.12009	0.338766	10.6519	0.570304	271.658	9.0817	1.68164	0.0866094	12.6741	0.189169	0.51877	0.0119747	0.082008	0.653244
0.446019	749.355	4.225e+07	0.186666	2.1903e-05	8.0252e-07	4.3379e-05	-0.000503805	0.183244	0.182751	59.3328	140.6	1.42159	1079.46	53.5131	4.30819	0.0856768	0.252103	3537.19	4.88762	18.6073	0.0792762	15.7132	0.665185	17.2986	0.653415	61.0425	1.75901	13.4613	0.345203	0.754731	0.19644	0.155374	0.0684442	0.0387607	0.0800833	2.27693	0.350145	10.1724	0.917639	269.746	8.9179	1.33462	0.220359	11.8848	0.408718	0.624753	0.035363	0.0348004	0.478304
0.447083	767.589	4.265e+07	0.000301489	2.1903e-05	8.0252e-07	0.0922578	0.186568	0.0914101	0.632874	59.0011	145.263	1.77197	1045.44	55.5784	5.69589	0.254614	0.0840956	3559.75	4.81198	18.1575	0.160065	15.7698	0.571738	16.2607	0.75666	58.9724	1.61499	12.6291	0.430412	0.581529	0.126111	0.222039	0.0547016	0.134831	0.0400987	2.35535	0.52368	10.5955	0.725617	273.024	9.32738	1.33462	0.0988698	12.3431	0.443954	0.578555	0.0119747	0.022843	0.52551
0.448148	763.031	4.19e+07	0.0934836	2.1903e-05	8.0252e-07	4.3379e-05	0.0931743	0.0914101	0.272998	56.6798	141.766	1.3326	1048.84	55.5784	5.61093	0.0856768	0.168099	3559.75	4.88762	15.8584	0.160065	16.5051	0.775623	16.1515	0.772962	60.2662	1.77142	13.3832	0.317716	0.725864	0.140177	0.316505	0.0819064	0.0937802	0.0935992	1.93525	0.324542	11.1597	0.751031	268.926	8.9725	1.47831	0.0988698	12.3176	0.42227	0.415504	0.035363	0.129216	0.617145
0.449225	758.472	4.12e+07	0.0934836	2.1903e-05	8.0252e-07	4.3379e-05	-0.000503805	0.274796	0.363522	55.3533	140.308	1.06843	1035.23	53.7426	4.90292	0.0856768	0.252103	3537.19	6.22388	17.9576	0.0792762	15.5152	0.540589	16.4246	0.859906	60.0075	1.83846	13.2012	0.261094	0.815352	0.182375	0.195319	0.0409589	0.1488	0.0400987	2.39456	0.429801	11.4136	0.623957	273.571	9.13629	1.63284	0.196117	12.0885	0.212479	0.49703	0.0237246	0.0582628	0.422767
0.450289	763.031	4.115e+07	0.0934836	2.1903e-05	8.0252e-07	4.3379e-05	-0.000503805	0.274796	0.45238	53.6952	143.514	2.03614	1028.42	54.6605	5.52597	0.0856768	0.168099	3537.19	4.20688	18.4574	0.160065	17.2404	0.682176	16.6977	0.713189	60.7838	1.78632	13.0192	0.358946	0.639263	0.168309	0.27521	0.0409589	0.121147	0.0132359	2.19851	0.284714	11.6957	0.736912	272.478	9.62766	1.56235	0.135372	12.4704	0.327404	0.415504	0.0119747	0.105753	0.547725
0.451354	765.31	4.25e+07	0.000301489	0.0933772	0.0930857	0.0922578	-0.000503805	0.367472	0.182751	55.3533	146.429	0.804249	1035.23	56.7257	4.30819	0.170006	0.336106	3537.19	4.73634	16.6581	0.0792762	15.9677	0.696334	16.5885	0.55017	58.9724	1.74659	12.9152	0.416668	0.549775	0.154243	0.27521	0.0547016	0.0937802	0.0533331	2.29093	0.364369	10.9904	0.725617	270.566	9.35468	1.64369	0.135372	12.1139	0.351798	0.426374	0.0119747	0.0701354	0.444982
0.452419	758.472	4.19e+07	0.0934836	2.1903e-05	8.0252e-07	4.3379e-05	-0.000503805	0.183244	0.0927818	56.0166	140.6	0.893235	1042.03	54.6605	5.95077	0.254614	9.20695e-05	3559.75	5.4675	16.6581	0.240572	15.5435	0.727484	18.0087	0.536585	59.2312	1.86329	13.5653	0.345203	0.740297	0.126111	0.128653	0.0684442	0.0937802	0.0533331	2.09209	0.389973	10.8212	0.674787	270.292	8.83601	1.66809	0.183857	12.725	0.316562	0.450832	0.0590862	0.082008	0.594931
0.453484	763.031	4.24e+07	0.186666	0.0933772	8.0252e-07	4.3379e-05	-0.000503805	0.274796	0.182751	58.3379	145.846	0.893235	1045.44	56.2668	5.69589	0.00106902	0.0840956	3559.75	4.88762	16.1333	0.240572	15.9677	0.713325	16.7523	0.75666	61.0425	1.5107	13.1492	0.317716	0.66813	0.238638	0.24876	0.0136699	0.107464	0.026611	2.22372	0.378594	10.934	0.725617	274.664	8.9452	1.622	0.208378	11.9102	0.293523	0.415504	0.0237246	0.0701354	0.503295
0.454549	756.193	4.075e+07	0.000301489	2.1903e-05	8.0252e-07	4.3379e-05	-0.000503805	-0.00042339	0.544016	55.0217	142.057	1.24362	1038.63	57.8731	6.1207	0.33783	0.0840956	3559.75	4.88762	17.7327	0.402716	15.8263	0.854912	17.6264	0.816434	61.5601	1.6423	12.8632	0.358946	0.567095	0.154243	0.222039	0.0409589	0.107464	0.026611	2.03887	0.52368	10.8212	0.725617	274.117	8.53573	1.36987	0.147354	12.6231	0.327404	0.532358	0.0119747	0.0463903	0.478304
0.455625	753.914	4.05e+07	0.0934836	2.1903e-05	8.0252e-07	4.3379e-05	-0.000503805	0.183244	0.0927818	55.3533	143.223	1.24362	1031.83	55.1194	5.07284	0.424108	0.0840956	3537.19	4.88762	14.7589	0.0792762	15.7132	0.792614	17.162	0.653415	59.2312	1.60257	13.1232	0.33146	0.36214	0.154243	0.195319	0.0273565	0.0800966	0.0533331	2.20971	0.52368	10.4545	0.686082	272.478	8.56302	1.32378	0.208378	12.5722	0.235518	0.426374	0.0237246	0.0938806	0.606038
0.45669	763.031	4.1e+07	0.0934836	2.1903e-05	8.0252e-07	4.3379e-05	-0.000503805	0.274796	0.272998	58.3379	136.52	1.68576	1021.62	52.5952	6.1207	0.170006	0.0840956	3537.19	5.54314	16.0833	-0.00123065	15.996	0.651027	16.8616	0.566472	59.2312	1.70686	13.0452	0.471641	0.725864	0.097979	0.222039	0.0684442	0.0527294	0.0132359	2.22372	0.469628	12.006	0.81598	272.751	9.13629	1.66809	0.147354	12.8777	0.340956	0.461702	0.0590862	0.0701354	0.755987
0.457755	769.869	4.245e+07	0.000301489	2.1903e-05	8.0252e-07	4.3379e-05	-0.000503805	0.367472	0.182751	54.0268	136.52	1.06843	1059.05	54.431	5.41269	0.00106902	0.252103	3559.75	4.81198	17.9576	-0.00123065	15.289	0.682176	17.0801	0.743075	60.0075	1.79873	13.0192	0.457898	0.682563	0.294902	0.24876	0.0684442	0.121147	0.0800833	1.90724	0.389973	10.9058	0.584423	270.566	8.80871	1.50271	0.123112	12.5722	0.293523	0.426374	0.0237246	0.0463903	0.408883
0.458819	772.148	4.265e+07	0.000301489	2.1903e-05	8.0252e-07	4.3379e-05	0.186568	0.183244	0.182751	53.032	139.434	1.50779	1042.03	52.3657	4.47811	0.0856768	0.0840956	3537.19	5.19017	15.8584	0.160065	15.5435	0.713325	15.7691	0.596358	61.0425	1.6274	13.3052	0.358946	0.581529	0.140177	0.115428	0.0409589	0.0937802	0.0533331	2.39456	0.389973	10.5955	0.635253	274.117	9.35468	1.38342	0.159615	12.3431	0.247173	0.543228	0.000196792	0.0701354	0.408883
0.459884	769.869	4.195e+07	0.186666	2.1903e-05	8.0252e-07	4.3379e-05	0.0931743	0.0914101	0.182751	53.032	142.057	1.94994	1045.44	55.5784	5.32773	0.170006	0.0840956	3514.63	4.96325	16.2083	0.0792762	15.7132	0.806772	16.6158	0.523	59.4899	1.83846	12.8892	0.303973	0.610396	0.238638	0.115428	0.0684442	0.134831	0.026611	2.55419	0.378594	10.5109	0.570304	270.292	8.9179	1.47831	0.171875	12.2667	0.327404	0.461702	0.035363	0.105753	0.536617
0.460961	767.589	4.25e+07	0.0934836	2.1903e-05	8.0252e-07	4.3379e-05	0.186568	0.183244	0.182751	58.0063	138.851	1.24362	1018.22	53.972	5.24276	0.0856768	0.168099	3537.19	4.50943	16.5831	0.0792762	16.392	0.775623	16.4246	0.802849	58.7136	1.94275	13.4353	0.29023	0.567095	0.154243	0.222039	0.0273565	0.0937802	0.0400987	2.52619	0.418421	10.6237	0.635253	274.664	9.19089	1.40511	0.171875	12.1394	0.340956	0.51877	0.0119747	0.105753	0.364453
0.462025	733.4	4.1e+07	0.279848	2.1903e-05	8.0252e-07	4.3379e-05	-0.000503805	0.550016	0.45238	59.0011	135.354	1.42159	1038.63	51.9067	3.94002	0.170006	0.0840956	3537.19	5.24059	17.9576	0.0792762	15.996	0.634036	16.9435	0.786547	60.7838	1.77142	13.3572	0.261094	0.682563	0.168309	0.195319	0.0547016	0.0937802	0.0533331	2.27693	0.444025	11.2161	0.649372	273.571	9.0544	1.27498	0.159615	12.4194	0.316562	0.415504	0.035363	0.0463903	0.467196
0.46309	756.193	4.255e+07	0.279848	2.1903e-05	0.0930857	4.3379e-05	0.0931743	0.274796	0.272998	59.3328	137.103	1.15741	1038.63	53.7426	4.733	0.254614	9.20695e-05	3537.19	5.31623	18.8073	0.240572	15.1476	0.540589	16.2061	0.580056	61.0425	1.74659	12.6812	0.33146	0.535342	0.154243	0.24876	0.0409589	0.0937802	0.0533331	2.05288	0.258826	10.3698	0.623957	276.576	9.35468	1.46476	0.171875	12.1394	0.30572	0.450832	0.0119747	0.0348004	0.386668
0.464155	758.472	4.095e+07	0.279848	2.1903e-05	0.0930857	4.3379e-05	-0.000503805	0.550016	0.182751	53.6952	142.64	0.979439	1045.44	52.5952	5.95077	0.0856768	0.252103	3514.63	5.11453	16.5082	0.320797	15.0345	0.91721	15.851	0.653415	60.0075	1.70686	13.2532	0.37269	0.639263	0.097979	0.222039	0.0956491	0.121147	0.026611	2.1593	0.338766	11.4136	0.725617	277.396	9.43658	1.5488	0.220359	12.4194	0.42227	0.578555	0.0237246	0.011027	0.583823
0.46522	751.634	4.09e+07	0.186666	2.1903e-05	8.0252e-07	4.3379e-05	-0.000503805	0.183244	0.0927818	53.032	137.977	0.979439	1028.42	57.8731	4.733	0.170006	0.168099	3559.75	4.58507	17.1579	-0.00123065	15.4587	0.758633	17.8176	0.626245	60.525	1.71928	12.6291	0.358946	0.754731	0.168309	0.24876	0.0819064	0.066413	0.0533331	2.52619	0.378594	10.5673	0.508179	271.658	8.80871	1.34547	0.183857	12.6231	0.351798	0.48616	0.0590862	0.152961	0.492188
0.466296	760.751	4.19e+07	0.0934836	2.1903e-05	8.0252e-07	4.3379e-05	-0.000503805	0.550016	0.182751	54.6901	136.811	1.15741	1038.63	53.0541	4.98788	0.170006	0.504113	3559.75	5.77005	17.008	0.0792762	15.4021	0.585896	16.7797	0.889792	59.4899	1.73417	13.0712	0.261094	0.610396	0.083913	0.261985	0.0409589	0.203534	0.026611	2.35535	0.258826	10.398	0.827276	275.483	8.9179	1.45391	0.147354	12.4958	0.387034	0.564968	0.0119747	0.082008	0.536617
0.467361	765.31	4.18e+07	0.37247	2.1903e-05	8.0252e-07	0.0922578	-0.000503805	0.0914101	0.182751	52.7003	144.971	1.24362	1055.64	55.8078	5.32773	0.254614	0.168099	3559.75	5.99696	16.0084	0.320797	16.8162	0.744474	16.2607	0.772962	60.525	1.55043	13.1232	0.33146	0.549775	0.083913	0.261985	0.0819064	0.0937802	0.0533331	2.34134	0.350145	10.0313	0.533594	272.751	8.64492	1.48915	0.11113	12.4194	0.42227	0.472572	0.035363	0.0582628	0.52551
0.468426	763.031	4.17e+07	0.000301489	2.1903e-05	8.0252e-07	4.3379e-05	-0.000503805	0.367472	0.272998	54.6901	136.52	1.15741	1025.02	55.3489	4.56307	0.0856768	0.252103	3537.19	4.81198	15.2087	0.320797	15.6849	0.571738	16.6431	0.699604	60.525	1.86329	12.9672	0.358946	0.639263	0.126111	0.195319	0.0136699	0.107464	0.026611	2.43377	0.498077	10.5955	0.660668	273.571	9.46387	1.40511	0.196117	12.3685	0.30572	0.49703	0.000196792	0.105753	0.364453
0.469491	769.869	4.215e+07	0.186666	2.1903e-05	8.0252e-07	4.3379e-05	0.0931743	0.183244	0.00253504	53.032	147.594	1.42159	1028.42	54.431	5.24276	0.0856768	0.0840956	3514.63	5.11453	16.2083	0.0792762	15.4021	0.823763	16.9162	0.653415	60.0075	1.75901	12.2651	0.29023	0.535342	0.238638	0.195319	0.0409589	0.0800966	0.0400987	2.25172	0.258826	10.6801	0.660668	274.937	9.16359	1.31022	0.208378	12.4194	0.433112	0.472572	0.0119747	0.082008	0.52551
0.470556	753.914	4.26e+07	0.0934836	2.1903e-05	0.0930857	0.0922578	0.186568	0.367472	0.00253504	59.996	140.308	1.42159	1045.44	52.5952	4.39315	0.254614	9.20695e-05	3537.19	4.58507	16.0833	0.0792762	16.3637	0.651027	17.0255	0.626245	60.0075	1.70686	12.9932	0.29023	0.682563	0.140177	0.27521	0.0273565	0.176167	0.026611	2.30213	0.310318	10.3416	0.609838	275.483	8.78141	1.5488	0.147354	12.2158	0.293523	0.5079	0.035363	0.0463903	0.536617
0.471632	760.751	4.175e+07	0.0934836	2.1903e-05	8.0252e-07	4.3379e-05	-0.000503805	0.183244	0.363522	57.343	143.806	1.42159	1052.24	54.2015	4.98788	0.424108	0.0840956	3514.63	5.19017	17.5078	0.0792762	15.0627	0.634036	16.1788	0.726774	59.7487	1.39399	12.2391	0.33146	0.520908	0.154243	0.24876	0.0409589	0.0800966	0.0400987	2.40856	0.483853	10.0313	0.736912	275.21	9.65496	1.35902	0.208378	12.1903	0.36264	0.611166	0.0237246	0.082008	0.572716
0.472697	760.751	4.21e+07	0.37247	2.1903e-05	0.0930857	0.0922578	-0.000503805	0.183244	0.363522	55.6849	145.554	1.59678	1038.63	51.9067	4.90292	0.00106902	0.252103	3537.19	5.54314	19.407	0.160065	15.9677	0.792614	16.9435	0.699604	60.7838	1.74659	12.5511	0.402925	0.725864	0.210506	0.155374	0.0409589	0.0937802	0.0800833	2.1705	0.350145	11.1315	0.635253	276.576	9.27278	1.36987	0.159615	13.1069	0.327404	0.426374	0.0237246	0.105753	0.456089
0.473762	753.914	4.085e+07	0.0934836	2.1903e-05	8.0252e-07	4.3379e-05	0.0931743	0.183244	0.363522	54.0268	145.846	1.42159	1052.24	53.5131	6.20566	0.170006	0.168099	3514.63	5.54314	16.6581	0.240572	15.6567	0.758633	16.8889	0.63983	60.525	1.56284	12.6031	0.345203	0.492041	0.154243	0.222039	0.0547016	0.066413	0.0400987	2.06688	0.404197	10.5673	0.725617	277.669	9.19089	1.44307	0.183857	12.6231	0.270483	0.415504	0.000196792	0.105753	0.561609
0.474826	756.193	4.32e+07	0.0934836	2.1903e-05	8.0252e-07	0.0922578	0.0931743	0.0914101	0.632874	57.6747	140.017	1.86095	1048.84	55.8078	4.733	0.33783	0.168099	3537.19	4.73634	16.933	0.160065	16.194	0.727484	16.5065	0.580056	60.0075	1.73417	12.3431	0.303973	0.682563	0.168309	0.208544	0.0684442	0.0527294	0.0533331	2.20971	0.378594	11.0469	0.674787	281.494	8.9452	1.5976	0.330425	12.4704	0.36264	0.532358	0.0473641	0.0938806	0.547725
0.475891	749.355	4.2e+07	0.000301489	0.0933772	0.0930857	4.3379e-05	-0.000503805	0.367472	0.182751	54.6901	142.057	0.979439	1042.03	52.5952	4.10995	0.254614	0.252103	3514.63	4.6607	15.7085	0.160065	15.0062	0.869071	16.5065	0.609943	59.2312	1.6274	12.8372	0.402925	0.549775	0.308968	0.24876	0.0136699	0.134831	0.0132359	2.25172	0.338766	11.0469	0.711497	272.478	9.30008	1.622	0.208378	12.0885	0.340956	0.426374	0.0119747	0.0938806	0.514403
0.476956	760.751	4.285e+07	0.279848	2.1903e-05	0.18589	4.3379e-05	0.0931743	0.0914101	0.0927818	53.3636	144.097	0.804249	1042.03	52.8247	4.90292	0.254614	0.252103	3537.19	5.84569	17.5078	0.240572	16.1092	0.775623	16.4246	0.596358	60.0075	1.49828	13.2012	0.345203	0.769164	0.112045	0.235265	0.0547016	0.0937802	0.0132359	2.31614	0.429801	10.7083	0.660668	276.849	9.0817	1.58404	0.123112	12.6486	0.387034	0.543228	0.0237246	0.0582628	0.295032
0.478032	760.751	4.065e+07	0.000301489	2.1903e-05	8.0252e-07	4.3379e-05	-0.000503805	0.367472	0.182751	59.3328	138.268	1.68576	1045.44	54.431	5.86581	0.254614	0.0840956	3514.63	5.54314	16.5082	0.0792762	15.6001	0.696334	16.5065	0.699604	60.525	1.59016	12.6291	0.430412	0.610396	0.168309	0.168599	0.0684442	0.066413	0.0533331	2.39456	0.378594	10.3416	0.649372	279.308	9.16359	1.32378	0.159615	12.5722	0.387034	0.393764	0.0237246	0.117626	0.561609
0.479097	758.472	4.145e+07	0.000301489	2.1903e-05	0.0930857	4.3379e-05	0.0931743	0.183244	0.0927818	57.0114	145.263	1.15741	1028.42	53.7426	4.56307	0.254614	0.168099	3537.19	4.6607	18.3075	0.240572	16.7313	0.651027	16.1515	0.596358	58.4549	1.53801	12.5251	0.345203	0.610396	0.224572	0.27521	0.0273565	0.0800966	0.0132359	2.42256	0.364369	11.3572	0.841395	279.854	9.54577	1.35902	0.244602	12.6995	0.408718	0.564968	0.0590862	0.0701354	0.594931
0.480162	753.914	4.18e+07	0.0934836	2.1903e-05	8.0252e-07	0.0922578	-0.000503805	0.367472	0.182751	52.7003	139.143	1.59678	1052.24	53.0541	6.03574	0.33783	0.168099	3514.63	5.54314	17.2329	0.160065	15.6567	0.837921	17.0801	0.75666	59.7487	1.59016	12.7072	0.275112	0.639263	0.140177	0.182094	0.0136699	0.0937802	0.0935992	2.46177	0.418421	9.57995	0.559008	279.035	9.21819	1.56235	0.220359	12.5977	0.30572	0.578555	0.035363	0.0463903	0.478304
0.481227	758.472	4.16e+07	0.186666	2.1903e-05	8.0252e-07	4.3379e-05	-0.000503805	0.0914101	0.363522	57.343	141.766	0.804249	1042.03	55.3489	5.95077	0.00106902	0.252103	3514.63	4.43379	16.2833	0.0792762	15.289	0.617046	16.6158	0.493113	60.525	1.73417	13.4613	0.402925	0.653696	0.126111	0.24876	0.0273565	0.0800966	0.066849	2.34134	0.310318	10.5955	0.725617	281.494	9.10899	1.45391	0.244602	12.3431	0.235518	0.589425	0.0590862	0.082008	0.572716
0.482292	760.751	4.135e+07	0.0934836	2.1903e-05	8.0252e-07	4.3379e-05	0.0931743	0.367472	0.544016	53.3636	142.057	1.24362	1052.24	53.7426	5.07284	0.254614	0.168099	3492.07	4.20688	16.5082	0.240572	16.194	0.727484	15.8237	0.669717	60.0075	1.79873	13.5653	0.303973	0.477608	0.140177	0.168599	0.0547016	0.121147	0.066849	2.30213	0.271912	10.793	0.776446	280.128	9.0817	1.23974	0.208378	12.7759	0.223863	0.461702	0.035363	0.0582628	0.572716
0.483368	751.634	4.075e+07	0.279848	2.1903e-05	8.0252e-07	4.3379e-05	-0.000503805	0.183244	0.0927818	54.0268	137.103	0.979439	1038.63	54.6605	4.39315	0.254614	9.20695e-05	3559.75	5.24059	16.3582	0.0792762	15.6001	0.665185	16.5338	0.699604	61.5601	1.74659	13.6693	0.33146	0.535342	0.168309	0.195319	0.123134	0.134831	0.0533331	2.25172	0.24574	10.8212	0.623957	280.674	9.35468	1.40511	0.208378	12.3685	0.293523	0.5079	0.0119747	0.022843	0.583823
0.484433	765.31	4.25e+07	0.186666	2.1903e-05	8.0252e-07	0.0922578	-0.000503805	0.274796	0.0927818	56.6798	141.183	1.06843	1052.24	55.3489	4.90292	0.0856768	0.0840956	3537.19	5.39187	17.4328	0.160065	16.194	0.758633	16.0422	0.726774	59.7487	1.48338	13.5653	0.345203	0.581529	0.224572	0.195319	0.0273565	0.162483	-0.000167428	2.13129	0.378594	9.69279	0.635253	280.947	9.76416	1.31022	0.183857	12.5467	0.351798	0.51877	0.0473641	0.105753	0.617145
0.485498	767.589	4.21e+07	0.186666	2.1903e-05	8.0252e-07	0.0922578	-0.000503805	0.183244	0.272998	55.0217	136.228	1.77197	1035.23	55.5784	5.1578	0.0856768	0.0840956	3559.75	4.58507	17.9576	0.0792762	16.1374	0.602887	16.6704	0.609943	60.2662	1.69445	12.0051	0.457898	0.376573	0.252704	0.182094	0.109392	0.066413	0.0935992	2.44777	0.310318	10.1159	0.649372	278.762	9.57307	1.56235	0.183857	12.063	0.376192	0.646493	0.0119747	0.129216	0.514403
0.486563	744.796	4.185e+07	0.0934836	2.1903e-05	8.0252e-07	0.0922578	-0.000503805	0.274796	0.0927818	53.6952	135.354	0.715263	1062.45	54.2015	5.52597	0.170006	0.336106	3514.63	4.81198	16.7331	0.160065	15.3173	0.651027	16.8343	0.669717	59.4899	1.81115	13.5133	0.402925	0.610396	0.19644	0.289515	0.0684442	0.1488	0.066849	2.42256	0.429801	10.4545	0.686082	279.854	9.38198	1.60844	0.183857	12.8777	0.351798	0.450832	0.0237246	0.0463903	0.514403
0.487627	763.031	4.205e+07	0.186666	2.1903e-05	8.0252e-07	4.3379e-05	0.0931743	0.274796	0.544016	56.0166	137.685	1.06843	1025.02	53.5131	5.69589	0.0856768	0.168099	3537.19	5.61878	18.1575	-0.00123065	16.392	0.554747	16.7523	0.699604	59.2312	1.61499	13.4873	0.247076	0.595962	0.112045	0.182094	0.0547016	0.066413	0.066849	2.43377	0.429801	10.6237	0.686082	279.308	9.0817	1.23974	0.183857	12.6741	0.340956	0.589425	0.035363	0.082008	0.561609
0.488704	753.914	4.18e+07	0.0934836	2.1903e-05	8.0252e-07	4.3379e-05	-0.000503805	0.367472	0.182751	51.0422	142.057	1.24362	1025.02	53.7426	3.68514	0.170006	0.336106	3537.19	6.34994	16.0833	0.0792762	15.3173	0.585896	16.3973	0.596358	60.2662	1.79873	13.1232	0.416668	0.434307	0.19644	0.24876	0.0547016	0.0251626	0.066849	2.25172	0.324542	10.4827	0.533594	280.674	8.86331	1.5488	0.183857	12.4194	0.270483	0.51877	0.0473641	0.0463903	0.503295
0.489769	751.634	4.15e+07	0.000301489	0.0933772	8.0252e-07	4.3379e-05	-0.000503805	0.45734	0.182751	54.0268	138.851	1.68576	1062.45	55.1194	5.41269	0.254614	9.20695e-05	3514.63	4.88762	17.5827	0.0792762	15.289	1.01066	17.2167	0.596358	60.0075	1.74659	12.6291	0.317716	0.581529	0.26677	0.195319	0.0409589	0.107464	0.0935992	2.19851	0.418421	10.8212	0.711497	282.04	9.19089	1.45391	0.196117	12.0121	0.327404	0.611166	0.0119747	0.0701354	0.561609
0.490833	753.914	4.13e+07	0.37247	2.1903e-05	8.0252e-07	0.0922578	-0.000503805	0.367472	0.0927818	55.6849	145.846	0.804249	1045.44	53.0541	5.61093	0.0856768	0.168099	3514.63	4.81198	16.2083	0.0792762	16.5617	0.634036	15.8783	0.699604	61.0425	1.83846	12.1871	0.402925	0.740297	0.182375	0.235265	0.0273565	0.0937802	0.0800833	2.52619	0.378594	9.77742	0.686082	278.762	9.60037	1.60844	0.269122	12.5977	0.42227	0.415504	0.0119747	0.105753	0.444982
0.491898	756.193	4.075e+07	0.0934836	2.1903e-05	0.0930857	4.3379e-05	0.186568	0.45734	0.632874	56.0166	141.766	1.15741	1031.83	52.3657	4.90292	0.170006	0.0840956	3514.63	5.03889	18.0825	0.0792762	15.9395	0.651027	16.6431	0.713189	61.3013	1.57526	13.0192	0.303973	0.492041	0.140177	0.235265	0.0273565	0.0251626	0.026611	2.31614	0.232369	10.8212	0.584423	279.308	8.9452	1.45391	0.147354	12.725	0.293523	0.578555	0.000196792	0.141088	0.52551
0.492963	763.031	4.09e+07	0.186666	2.1903e-05	8.0252e-07	4.3379e-05	-0.000503805	0.274796	0.182751	55.0217	136.228	1.42159	1038.63	53.5131	5.52597	0.0856768	0.168099	3514.63	5.03889	15.6335	0.0792762	14.2143	0.696334	16.4792	0.726774	60.0075	1.60257	12.7332	0.33146	0.581529	0.154243	0.168599	0.0956491	0.0937802	0.0132359	2.22372	0.378594	10.0313	0.711497	283.406	9.27278	1.51355	0.11113	12.2412	0.36264	0.48616	0.0237246	0.0701354	0.478304
0.494039	758.472	4.255e+07	0.0934836	2.1903e-05	8.0252e-07	0.0922578	0.186568	0.550016	0.632874	53.6952	141.183	1.15741	1062.45	54.6605	4.02499	0.0856768	0.168099	3514.63	4.08082	19.407	0.240572	15.0345	0.744474	16.8889	0.772962	60.7838	1.60257	13.1492	0.345203	0.581529	0.154243	0.168599	0.0547016	0.162483	0.0800833	2.31614	0.404197	9.77742	0.674787	279.854	9.87335	1.45391	0.196117	11.5538	0.316562	0.578555	0.0119747	0.0701354	0.536617
0.495104	760.751	4.225e+07	0.186666	2.1903e-05	8.0252e-07	4.3379e-05	-0.000503805	0.274796	0.0927818	55.3533	144.971	1.24362	1072.65	54.2015	5.86581	0.0856768	0.168099	3537.19	5.54314	16.858	0.240572	15.3456	0.682176	17.0255	0.536585	60.525	1.71928	13.4093	0.29023	0.725864	0.19644	0.168599	0.0409589	0.0527294	0.0533331	2.1453	0.364369	10.5673	0.649372	279.035	9.73686	1.5488	0.208378	12.6486	0.433112	0.415504	0.035363	0.0463903	0.492188
0.496169	751.634	4.215e+07	0.000301489	2.1903e-05	8.0252e-07	4.3379e-05	0.0931743	0.183244	0.544016	59.0011	131.274	0.979439	1038.63	52.8247	5.95077	0.254614	0.168099	3514.63	5.24059	16.5831	-0.00123065	16.0243	0.571738	16.4519	0.566472	59.2312	1.75901	13.3312	0.303973	0.477608	0.26677	0.155374	0.0547016	0.066413	0.0533331	2.48698	0.378594	9.77742	0.570304	282.04	9.0271	1.5976	0.123112	12.1903	0.235518	0.450832	0.0237246	0.0348004	0.478304
0.497234	747.076	4.185e+07	0.186666	2.1903e-05	8.0252e-07	4.3379e-05	-0.000503805	0.0914101	0.0927818	53.6952	139.143	1.3326	1048.84	53.972	4.47811	0.254614	0.252103	3514.63	5.19017	16.2833	0.160065	15.5152	0.758633	15.6598	0.609943	61.0425	1.94275	12.6552	0.471641	0.549775	0.154243	0.168599	0.0684442	0.066413	0.0533331	2.02767	0.350145	10.4262	0.86681	281.767	10.0371	1.5976	0.183857	12.9032	0.30572	0.578555	0.0119747	0.0701354	0.606038
0.498299	765.31	4.14e+07	0.186666	2.1903e-05	8.0252e-07	4.3379e-05	0.0931743	0.183244	0.363522	53.3636	141.474	0.804249	1048.84	55.5784	5.61093	0.170006	0.0840956	3559.75	5.61878	17.3078	0.160065	16.7313	0.665185	16.8616	0.626245	59.2312	1.56284	13.4093	0.358946	0.477608	0.238638	0.128653	0.0684442	0.121147	0.066849	2.25172	0.404197	10.793	0.457349	282.586	9.43658	1.46476	0.171875	12.394	0.258828	0.439962	0.0237246	0.0938806	0.503295
0.499363	747.076	4.125e+07	0.186666	0.0933772	8.0252e-07	4.3379e-05	-0.000503805	0.550016	0.272998	56.3482	141.474	1.06843	1031.83	51.4478	5.86581	0.254614	9.20695e-05	3537.19	4.73634	18.1575	0.0792762	16.3071	0.617046	16.0695	0.816434	58.7136	1.79873	13.3052	0.29023	0.653696	0.140177	0.235265	0.0819064	0.121147	0.0533331	2.63261	0.310318	11.1315	0.559008	284.226	9.92795	1.65724	0.196117	12.4704	0.30572	0.646493	0.035363	0.0582628	0.547725
0.50044	760.751	4.22e+07	0.0934836	0.0933772	0.0930857	0.0922578	-0.000503805	0.183244	0.182751	54.3584	137.394	1.3326	1028.42	52.8247	4.02499	0.170006	0.0840956	3537.19	6.14824	15.2087	0.0792762	15.7698	0.665185	16.288	0.669717	59.7487	1.75901	13.7993	0.389182	0.624829	0.224572	0.195319	0.0273565	0.0251626	0.066849	2.39456	0.310318	10.2288	0.570304	280.947	9.30008	1.42951	0.159615	12.0885	0.408718	0.472572	0.0473641	0.082008	0.594931
0.501505	758.472	4.225e+07	0.186666	0.0933772	8.0252e-07	0.0922578	0.0931743	0.274796	0.182751	53.6952	145.554	0.451087	1055.64	54.6605	5.61093	0.00106902	0.0840956	3514.63	4.6607	15.8584	0.0792762	15.6567	0.585896	16.9982	0.772962	60.525	1.78632	13.3832	0.33146	0.624829	0.154243	0.24876	0.0547016	0.0800966	0.0132359	2.52619	0.483853	10.398	0.544889	282.86	8.72682	1.34547	0.171875	12.1648	0.42227	0.5079	0.000196792	0.0348004	0.503295
0.502569	749.355	4.135e+07	0.186666	0.0933772	8.0252e-07	4.3379e-05	0.0931743	0.183244	0.363522	55.0217	133.605	0.979439	1031.83	52.3657	4.64804	0.00106902	0.0840956	3537.19	5.61878	17.4328	-0.00123065	15.7415	0.651027	16.9162	0.75666	60.2662	1.79873	12.6812	0.457898	0.682563	0.224572	0.128653	0.0684442	0.1488	0.066849	2.12009	0.378594	10.8776	0.700202	284.772	9.81875	1.31022	0.183857	12.3685	0.282139	0.461702	0.0473641	0.105753	0.503295
0.503634	767.589	4.275e+07	0.186666	2.1903e-05	8.0252e-07	4.3379e-05	-0.000503805	0.274796	0.363522	58.0063	137.394	1.50779	1045.44	53.0541	4.02499	0.170006	0.252103	3514.63	5.84569	18.1575	0.240572	14.8931	0.727484	16.4792	0.536585	60.525	1.56284	13.5653	0.29023	0.463174	0.154243	0.27521	0.109392	0.0800966	0.0800833	2.1453	0.310318	9.29785	0.711497	286.138	9.51847	1.47831	0.171875	12.8268	0.351798	0.646493	0.0237246	0.0463903	0.572716
0.504699	751.634	4.055e+07	0.000301489	0.0933772	8.0252e-07	4.3379e-05	0.0931743	0.183244	0.182751	51.0422	136.52	1.15741	1052.24	55.3489	5.52597	0.254614	0.252103	3514.63	5.54314	19.532	0.240572	15.6001	0.713325	16.2334	0.580056	60.0075	1.73417	13.4093	0.444155	0.535342	0.154243	0.208544	0.0684442	0.0800966	0.026611	2.52619	0.429801	10.5673	0.711497	285.045	9.65496	1.40511	0.196117	12.4194	0.340956	0.426374	0.0473641	0.0348004	0.514403
0.505775	749.355	4.125e+07	0.0934836	2.1903e-05	0.0930857	4.3379e-05	0.186568	0.367472	0.272998	52.7003	142.057	1.50779	1025.02	51.2183	4.39315	0.00106902	0.168099	3514.63	4.50943	15.7835	-0.00123065	16.1657	0.523598	17.1894	0.669717	61.0425	1.74659	13.6433	0.275112	0.653696	0.0698471	0.168599	0.136597	0.107464	0.0132359	2.10609	0.338766	9.83384	0.660668	283.406	9.21819	1.38342	0.196117	13.1578	0.397876	0.404634	0.035363	0.082008	0.467196
0.50684	763.031	4.215e+07	0.0934836	2.1903e-05	8.0252e-07	0.0922578	-0.000503805	0.367472	0.182751	57.6747	145.554	1.50779	1042.03	56.0373	5.24276	0.254614	0.168099	3537.19	5.39187	16.2083	0.240572	16.3637	0.744474	17.4898	0.743075	60.525	1.79873	13.2792	0.402925	0.448741	0.224572	0.142149	0.0819064	0.107464	0.0400987	2.22372	0.364369	10.1724	0.725617	284.499	9.46387	1.32378	0.244602	12.7504	0.376192	0.439962	0.035363	0.0582628	0.386668
0.507905	765.31	4.045e+07	0.0934836	2.1903e-05	8.0252e-07	0.0922578	-0.000503805	0.0914101	0.0927818	58.0063	136.228	1.77197	1048.84	53.7426	5.41269	0.254614	9.20695e-05	3492.07	6.0726	15.7835	0.0792762	16.1092	0.775623	16.3973	0.463226	58.7136	1.59016	11.9531	0.261094	0.520908	0.112045	0.222039	0.0684442	0.121147	0.0132359	2.27693	0.271912	9.32606	0.519474	284.499	9.70956	1.40511	0.11113	12.2921	0.316562	0.600295	0.0473641	0.0463903	0.536617
0.50897	767.589	4.2e+07	0.000301489	2.1903e-05	8.0252e-07	4.3379e-05	-0.000503805	0.183244	0.45238	56.3482	138.851	0.979439	1042.03	51.2183	5.61093	0.0856768	9.20695e-05	3537.19	4.43379	16.1333	0.160065	15.4587	0.651027	16.5612	0.580056	60.2662	1.95517	12.8892	0.430412	0.535342	0.112045	0.142149	0.0409589	0.134831	0.120349	2.36935	0.271912	9.91847	0.609838	280.947	9.90065	1.42951	0.147354	13.1323	0.351798	0.404634	0.0119747	0.0701354	0.536617
0.510035	758.472	4.18e+07	0.000301489	2.1903e-05	0.0930857	0.0922578	0.0931743	0.274796	0.45238	50.379	138.268	1.24362	1025.02	51.2183	4.733	0.00106902	0.168099	3537.19	4.73634	16.7831	0.240572	16.4768	0.727484	16.2607	0.699604	60.7838	1.75901	12.4471	0.345203	0.419874	0.168309	0.289515	0.0684442	0.107464	0.0533331	2.27693	0.444025	10.5673	0.790565	283.406	9.90065	1.44307	0.269122	11.9611	0.282139	0.5079	0.0237246	0.0348004	0.547725
0.511111	751.634	4.09e+07	0.000301489	2.1903e-05	8.0252e-07	0.0922578	-0.000503805	0.183244	0.00253504	52.3687	141.183	0.979439	1038.63	52.8247	4.47811	0.0856768	9.20695e-05	3514.63	4.35816	16.5082	0.0792762	14.6385	0.758633	16.8616	0.609943	59.7487	1.78632	13.0192	0.232783	0.66813	0.097979	0.222039	0.0409589	0.066413	0.0400987	2.39456	0.404197	10.7083	0.686082	282.313	9.51847	1.41867	0.183857	12.1394	0.408718	0.51877	0.0237246	0.117626	0.628253
0.512176	763.031	4.175e+07	0.0934836	2.1903e-05	8.0252e-07	4.3379e-05	-0.000503805	-0.00042339	0.363522	54.0268	142.057	1.15741	1045.44	53.2836	5.1578	0.0856768	0.0840956	3514.63	4.73634	17.5827	0.160065	17.1838	0.744474	16.1515	0.493113	59.4899	1.73417	12.8112	0.261094	0.434307	0.238638	0.289515	0.0684442	0.107464	0.0533331	2.13129	0.338766	10.0877	0.623957	284.772	9.24549	1.45391	0.208378	12.5722	0.443954	0.51877	0.0119747	0.0582628	0.561609
0.513241	753.914	4.08e+07	0.37247	0.0933772	8.0252e-07	4.3379e-05	-0.000503805	0.274796	0.182751	55.6849	137.394	0.629058	1045.44	53.972	4.98788	0.0856768	0.168099	3514.63	5.77005	17.3078	0.0792762	14.2143	0.792614	17.244	0.859906	59.7487	1.69445	13.4873	0.471641	0.567095	0.210506	0.182094	0.0684442	0.0800966	0.0400987	2.25172	0.364369	9.97489	0.711497	284.772	8.9998	1.39427	0.123112	12.1903	0.351798	0.532358	0.0237246	0.0463903	0.478304
0.514306	756.193	4.21e+07	0.0934836	2.1903e-05	8.0252e-07	4.3379e-05	-0.000503805	0.0914101	0.182751	48.7209	145.263	1.50779	1062.45	52.5952	4.733	0.0856768	0.42011	3514.63	5.84569	17.008	0.240572	16.4203	0.540589	16.1515	0.713189	59.4899	1.79873	12.9412	0.303973	0.463174	0.168309	0.261985	0.0409589	0.0937802	0.066849	2.12009	0.378594	10.7366	0.570304	284.499	9.13629	1.28582	0.244602	12.4449	0.376192	0.600295	0.0237246	0.105753	0.503295
0.51537	758.472	4.19e+07	0.0934836	2.1903e-05	8.0252e-07	0.0922578	-0.000503805	0.274796	0.0927818	56.0166	130.4	0.804249	1045.44	52.5952	4.56307	0.170006	9.20695e-05	3559.75	4.28252	17.3078	0.240572	15.7415	0.651027	16.0149	0.743075	59.2312	1.43124	13.5393	0.37269	0.624829	0.168309	0.182094	0.0273565	0.0937802	0.026611	2.07808	0.404197	10.5955	0.686082	285.045	9.90065	1.42951	0.159615	12.5213	0.293523	0.564968	0.0473641	0.022843	0.467196
0.516447	763.031	4.215e+07	0.0934836	2.1903e-05	8.0252e-07	4.3379e-05	-0.000503805	0.550016	0.182751	56.0166	141.766	1.42159	1059.05	56.4963	4.64804	0.170006	0.252103	3537.19	5.4675	17.4328	0.0792762	16.9293	0.585896	16.5065	0.726774	59.4899	1.75901	13.0712	0.37269	0.506475	0.097979	0.222039	0.0273565	0.18985	0.0400987	1.93525	0.364369	10.4545	0.482764	289.69	9.57307	1.46476	0.135372	12.7504	0.36264	0.472572	0.0119747	0.0348004	0.514403
0.517512	783.544	4.08e+07	0.000301489	2.1903e-05	8.0252e-07	4.3379e-05	-0.000503805	0.367472	0.182751	59.996	137.977	0.804249	1048.84	56.0373	6.20566	0.0856768	9.20695e-05	3559.75	5.11453	17.3828	-0.00123065	16.392	0.758633	16.2334	0.596358	59.4899	1.74659	13.8773	0.416668	0.520908	0.3371	0.261985	0.0409589	0.0937802	0.0800833	2.31614	0.324542	10.5109	0.725617	288.05	9.92795	1.60844	0.135372	12.9796	0.316562	0.48616	0.000196792	0.0938806	0.52551
0.518576	769.869	4.295e+07	0.279848	0.186452	8.0252e-07	4.3379e-05	-0.000503805	0.274796	0.182751	55.3533	145.554	1.15741	1045.44	54.2015	4.30819	0.33783	0.0840956	3537.19	4.6607	14.9088	-0.00123065	15.9395	0.571738	16.9162	0.653415	60.0075	1.40641	12.9412	0.317716	0.506475	0.083913	0.195319	0.0273565	0.0800966	0.066849	2.1705	0.310318	10.3416	0.570304	285.045	9.43658	1.5732	0.11113	12.4194	0.433112	0.393764	0.0119747	0.105753	0.536617
0.519641	756.193	4.12e+07	0.0934836	2.1903e-05	8.0252e-07	4.3379e-05	-0.000503805	0.550016	0.363522	57.6747	142.057	1.3326	1045.44	56.4963	5.32773	0.254614	0.168099	3492.07	5.11453	16.858	0.0792762	15.2607	0.665185	17.0528	0.669717	58.9724	1.57526	11.615	0.33146	0.696997	0.252704	0.208544	0.0273565	0.066413	0.0132359	2.18451	0.284714	10.2852	0.827276	289.69	10.2828	1.5488	0.220359	12.7504	0.468349	0.472572	0.0237246	0.0701354	0.514403
0.520706	763.031	4.12e+07	0.186666	2.1903e-05	0.0930857	4.3379e-05	-0.000503805	0.367472	0.182751	56.0166	142.057	0.451087	1042.03	52.5952	6.20566	0.170006	0.0840956	3537.19	5.11453	17.0829	0.0792762	16.5617	0.696334	16.1788	0.626245	58.7136	1.82605	13.3312	0.33146	0.535342	0.126111	0.142149	0.0273565	0.107464	0.026611	2.1593	0.378594	10.0313	0.686082	285.592	9.87335	1.45391	0.123112	13.4633	0.293523	0.611166	0.000196792	0.0701354	0.547725
0.521771	744.796	4.31e+07	0.000301489	2.1903e-05	8.0252e-07	4.3379e-05	-0.000503805	0.274796	0.544016	57.6747	138.56	0.979439	1052.24	55.3489	4.47811	0.00106902	0.0840956	3514.63	4.88762	19.332	-0.00123065	16.8162	0.806772	16.3973	0.669717	60.525	1.60257	13.2272	0.402925	0.492041	0.083913	0.327301	0.0547016	0.1488	0.026611	2.47298	0.350145	10.793	0.609838	282.86	9.38198	1.23974	0.208378	12.1648	0.387034	0.5079	0.0473641	0.0582628	0.606038
0.522847	758.472	4.07e+07	0.000301489	2.1903e-05	8.0252e-07	4.3379e-05	-0.000503805	0.367472	0.363522	58.0063	143.514	0.979439	1042.03	56.2668	4.39315	0.00106902	0.168099	3492.07	5.11453	15.2087	0.160065	16.3071	0.696334	16.5612	0.743075	57.9373	1.68203	13.2792	0.37269	0.376573	0.252704	0.155374	0.0409589	0.0937802	0.0400987	2.10609	0.324542	9.4389	0.711497	283.679	9.87335	1.71689	0.0866094	13.1578	0.351798	0.543228	0.0708082	0.105753	0.722665
0.523912	763.031	4.19e+07	0.0934836	2.1903e-05	8.0252e-07	4.3379e-05	-0.000503805	0.367472	0.272998	58.6695	142.64	1.68576	1045.44	52.8247	6.1207	0.0856768	0.168099	3559.75	4.88762	15.4086	0.0792762	15.9395	0.682176	16.2334	0.786547	59.7487	1.85088	12.2911	0.303973	0.549775	0.126111	0.155374	0.0819064	0.066413	0.0800833	1.90724	0.469628	9.86205	0.635253	288.324	10.0098	1.58404	0.11113	12.1648	0.36264	0.461702	0.000196792	0.082008	0.536617
0.524977	756.193	4.195e+07	0.186666	2.1903e-05	8.0252e-07	0.0922578	-0.000503805	0.0914101	0.182751	58.6695	131.857	0.979439	1038.63	52.5952	4.733	0.170006	0.0840956	3537.19	4.20688	17.4328	0.0792762	15.8263	0.651027	16.3973	0.830019	61.8189	1.57526	13.0972	0.37269	0.549775	0.210506	0.222039	0.0273565	0.0387607	0.0533331	2.23772	0.389973	10.0595	0.841395	287.504	9.87335	1.5244	0.208378	13.6416	0.327404	0.439962	0.0237246	0.0701354	0.478304
0.526042	767.589	4.17e+07	0.0934836	0.186452	0.0930857	4.3379e-05	-0.000503805	0.183244	0.182751	54.6901	139.726	0.979439	1038.63	56.9552	4.19491	0.0856768	0.168099	3514.63	5.03889	18.7323	-0.00123065	16.1374	0.682176	16.1788	0.653415	60.7838	1.52311	12.6812	0.37269	0.535342	0.224572	0.182094	0.0409589	0.0527294	0.026611	2.1453	0.378594	10.1724	0.609838	285.865	9.0817	1.33462	0.183857	12.8777	0.316562	0.543228	0.035363	0.0701354	0.52551
0.527106	763.031	4.205e+07	0.000301489	2.1903e-05	0.0930857	0.0922578	-0.000503805	0.183244	0.272998	54.6901	139.726	1.42159	1048.84	52.5952	3.68514	0.254614	0.0840956	3537.19	4.88762	17.1579	0.0792762	15.6284	0.713325	16.288	0.63983	58.9724	1.57526	12.9672	0.317716	0.624829	0.154243	0.222039	0.0547016	0.0937802	0.0400987	2.27693	0.338766	10.2288	0.878105	288.05	9.0271	1.53795	0.123112	13.1578	0.457507	0.578555	0.035363	0.0701354	0.547725
0.528183	763.031	4.3e+07	0.186666	0.0933772	0.0930857	4.3379e-05	-0.000503805	0.0914101	0.182751	53.6952	143.806	1.50779	1062.45	53.2836	5.52597	0.254614	0.336106	3537.19	4.35816	17.0829	0.160065	16.0809	0.696334	16.8889	0.626245	58.7136	1.57526	12.8892	0.389182	0.463174	0.168309	0.195319	0.0273565	0.066413	0.066849	2.35535	0.350145	10.4262	0.725617	289.416	10.0917	1.66809	0.159615	12.8268	0.376192	0.611166	0.0708082	0.0938806	0.503295
0.529248	758.472	4.35e+07	0.0934836	2.1903e-05	8.0252e-07	4.3379e-05	-0.000503805	0.0914101	0.0927818	55.6849	135.645	1.24362	1055.64	54.431	5.69589	0.254614	0.252103	3514.63	4.81198	16.3582	0.160065	15.4021	0.540589	16.9435	0.63983	59.7487	1.74659	12.3951	0.37269	0.520908	0.097979	0.0619877	0.0409589	0.0937802	0.0132359	2.30213	0.378594	10.398	0.494059	287.504	10.0098	1.32378	0.159615	12.5722	0.316562	0.51877	0.0473641	0.082008	0.617145
0.530312	753.914	4.235e+07	0.000301489	2.1903e-05	0.18589	4.3379e-05	-0.000503805	0.0914101	0.363522	57.343	143.223	1.15741	1059.05	51.9067	5.41269	0.254614	0.252103	3537.19	4.96325	15.0587	-0.00123065	15.7981	0.665185	15.7691	0.55017	60.7838	1.61499	12.8112	0.303973	0.419874	0.154243	0.195319	0.0547016	0.0800966	0.026611	2.27693	0.324542	10.3698	0.790565	289.143	9.65496	1.50271	0.196117	12.6231	0.397876	0.646493	0.000196792	0.082008	0.478304
0.531377	749.355	3.985e+07	0.0934836	2.1903e-05	0.0930857	4.3379e-05	0.0931743	0.367472	0.45238	57.0114	146.429	0.979439	1059.05	52.8247	5.52597	0.254614	0.0840956	3537.19	5.61878	17.1579	0.240572	16.2788	0.571738	18.1453	0.816434	61.0425	1.60257	12.3951	0.358946	0.391007	0.19644	0.235265	0.0547016	0.121147	0.0400987	2.1453	0.389973	10.3698	0.649372	295.154	9.81875	1.47831	0.196117	12.4704	0.36264	0.532358	0.035363	0.0463903	0.536617
0.532442	765.31	4.195e+07	0.0934836	2.1903e-05	8.0252e-07	4.3379e-05	-0.000503805	0.0914101	0.0927818	56.3482	140.891	1.15741	1059.05	56.9552	4.81796	0.0856768	9.20695e-05	3514.63	5.11453	17.6577	0.240572	15.8829	0.523598	16.6431	0.683302	59.7487	1.71928	12.5771	0.416668	0.506475	0.210506	0.208544	0.0409589	0.0527294	0.0132359	2.23772	0.310318	10.0595	0.609838	287.777	9.16359	1.65724	0.171875	13.2596	0.293523	0.635623	0.0119747	0.022843	0.478304
0.533519	763.031	4.24e+07	0.467611	2.1903e-05	8.0252e-07	0.0922578	-0.000503805	0.274796	0.45238	54.3584	144.097	0.979439	1028.42	50.5299	5.69589	0.170006	0.0840956	3514.63	4.58507	17.9576	0.0792762	17.2121	0.837921	17.0528	0.580056	60.0075	1.83846	13.0452	0.33146	0.434307	0.140177	0.168599	0.0409589	0.0937802	0.0400987	2.19851	0.378594	10.4262	0.686082	288.05	10.1463	1.48915	0.135372	13.1578	0.490033	0.5079	0.0237246	0.0701354	0.422767
0.534583	758.472	4.165e+07	0.0934836	2.1903e-05	8.0252e-07	4.3379e-05	-0.000503805	0.274796	0.272998	56.6798	137.103	0.979439	1048.84	56.4963	4.10995	0.33783	0.252103	3537.19	5.19017	17.5078	0.0792762	15.996	0.823763	16.725	0.566472	59.7487	1.68203	13.4613	0.275112	0.477608	0.182375	0.24876	0.0819064	0.0527294	0.0400987	2.55419	0.389973	10.4827	0.801861	287.504	9.62766	1.48915	0.123112	12.7504	0.397876	0.611166	0.035363	0.0701354	0.536617
0.535648	763.031	4.225e+07	0.0934836	0.0933772	0.0930857	4.3379e-05	-0.000503805	0.367472	0.182751	56.3482	149.343	0.893235	1048.84	51.6773	4.98788	0.254614	0.0840956	3492.07	4.58507	18.7323	0.0792762	15.7981	0.475459	16.807	0.713189	61.5601	1.95517	13.9033	0.37269	0.448741	0.154243	0.182094	0.0684442	0.0527294	0.0533331	2.03887	0.429801	10.0877	0.609838	289.69	9.43658	1.5244	0.0988698	13.1323	0.408718	0.49703	0.035363	0.141088	0.503295
0.536713	760.751	4.065e+07	0.000301489	2.1903e-05	0.0930857	0.0922578	-0.000503805	0.0914101	0.632874	55.3533	147.594	0.979439	1059.05	54.431	5.52597	0.170006	0.0840956	3537.19	4.81198	16.7331	-0.00123065	15.3456	0.602887	17.5717	0.596358	62.3364	1.40641	13.3052	0.345203	0.639263	0.210506	0.208544	0.0547016	0.121147	0.0400987	1.92124	0.418421	9.94668	0.700202	288.87	9.87335	1.65724	0.23262	13.2851	0.468349	0.532358	0.0473641	0.0701354	0.503295
0.537778	760.751	4.135e+07	0.0934836	2.1903e-05	8.0252e-07	4.3379e-05	-0.000503805	0.183244	0.00253504	56.0166	143.223	1.42159	1072.65	52.8247	3.94002	0.00106902	9.20695e-05	3514.63	4.58507	17.5827	0.240572	16.5617	0.869071	17.0528	0.830019	61.5601	1.82605	13.2792	0.457898	0.434307	0.280836	0.168599	0.0547016	0.0937802	0.0533331	2.1705	0.324542	10.0595	0.570304	295.154	9.84605	1.46476	0.159615	12.8268	0.376192	0.439962	0.035363	0.082008	0.536617
0.538854	767.589	4.19e+07	0.0934836	2.1903e-05	8.0252e-07	4.3379e-05	-0.000503805	0.550016	0.0927818	56.6798	143.223	1.59678	1035.23	53.2836	6.20566	0.254614	0.252103	3492.07	5.4675	17.2329	-0.00123065	15.2607	0.617046	17.2167	0.683302	58.9724	1.55043	12.5251	0.389182	0.434307	0.210506	0.182094	0.0273565	0.0387607	0.0400987	2.12009	0.258826	10.0313	0.674787	288.597	9.57307	1.38342	0.159615	13.005	0.351798	0.393764	0.0237246	0.0938806	0.444982
0.539919	760.751	4.175e+07	0.279848	0.186452	8.0252e-07	4.3379e-05	-0.000503805	0.274796	0.00253504	55.6849	142.931	1.3326	1055.64	53.0541	5.78085	0.424108	0.336106	3582.31	4.28252	18.8822	0.160065	15.7132	0.540589	16.5885	0.653415	57.6786	1.59016	14.1634	0.317716	0.639263	0.19644	0.195319	0.0136699	0.134831	0.0533331	2.25172	0.389973	10.2852	0.674787	289.69	9.27278	1.53795	0.171875	13.1323	0.433112	0.611166	0.0237246	0.0582628	0.572716
0.540984	758.472	4.23e+07	0.0934836	2.1903e-05	8.0252e-07	4.3379e-05	-0.000503805	0.183244	0.363522	58.3379	137.977	1.15741	1062.45	52.3657	4.56307	0.0856768	9.20695e-05	3537.19	5.4675	16.2833	0.0792762	15.8829	0.696334	16.4792	0.816434	59.2312	1.83846	13.2532	0.402925	0.639263	0.182375	0.128653	0.0684442	0.107464	0.0400987	2.20971	0.310318	10.5109	0.801861	289.69	9.35468	1.35902	0.147354	12.6486	0.387034	0.5079	0.0237246	0.0938806	0.606038
0.542049	760.751	4.205e+07	0.279848	2.1903e-05	0.0930857	0.0922578	0.0931743	0.367472	0.0927818	55.0217	144.097	1.06843	1045.44	54.431	5.1578	0.254614	9.20695e-05	3537.19	4.96325	17.0829	0.160065	15.2042	0.727484	17.3805	0.653415	61.0425	1.89061	13.2272	0.232783	0.682563	0.154243	0.128653	0.0409589	0.066413	0.0400987	2.1593	0.284714	10.2288	0.623957	295.154	10.0917	1.56235	0.123112	13.1323	0.490033	0.472572	0.0237246	0.0348004	0.536617
0.543113	753.914	4.28e+07	0.000301489	2.1903e-05	8.0252e-07	4.3379e-05	-0.000503805	0.183244	0.0927818	57.0114	138.851	1.59678	1042.03	56.4963	5.69589	0.0856768	0.42011	3492.07	4.6607	18.1575	0.0792762	15.6284	0.617046	16.8889	0.903377	59.7487	1.94275	13.0192	0.416668	0.347706	0.168309	0.142149	0.0409589	0.1488	0.066849	2.85667	0.418421	10.4827	0.595719	295.154	9.98254	1.36987	0.135372	13.4888	0.503585	0.564968	0.035363	0.0348004	0.628253
0.544178	760.751	4.1e+07	0.000301489	2.1903e-05	8.0252e-07	0.184752	-0.000503805	0.0914101	0.0927818	55.0217	142.931	1.42159	1028.42	53.5131	5.32773	0.170006	0.336106	3514.63	5.11453	16.7331	0.0792762	15.2607	0.758633	15.8237	0.699604	60.7838	1.73417	13.2792	0.358946	0.567095	0.182375	0.195319	0.0547016	0.134831	0.026611	2.06688	0.378594	10.7648	0.686082	292.422	9.95525	1.50271	0.159615	13.1578	0.408718	0.611166	0.035363	0.022843	0.606038
0.545255	744.796	4.255e+07	0.000301489	0.0933772	8.0252e-07	0.0922578	0.0931743	0.367472	0.0927818	56.6798	147.594	1.3326	1052.24	56.2668	5.07284	0.00106902	0.0840956	3492.07	5.84569	17.3828	0.160065	15.7981	0.713325	16.9162	0.699604	60.7838	1.83846	13.0192	0.389182	0.549775	0.168309	0.208544	0.0956491	0.0527294	0.0800833	2.23772	0.418421	10.1724	0.623957	288.87	10.119	1.53795	0.135372	13.0305	0.387034	0.5079	0.035363	0.0938806	0.467196
0.546319	765.31	4.2e+07	0.0934836	0.0933772	0.0930857	4.3379e-05	-0.000503805	0.274796	0.363522	55.0217	142.64	0.715263	1052.24	54.431	5.32773	0.424108	9.20695e-05	3514.63	5.54314	14.6339	-0.00123065	15.9112	0.602887	16.6158	0.580056	59.4899	1.71928	13.8513	0.358946	0.463174	0.19644	0.208544	0.0684442	0.0800966	0.0935992	2.22372	0.219283	10.793	0.674787	295.154	9.84605	1.53795	0.159615	12.7504	0.397876	0.415504	0.035363	0.117626	0.433874
0.547384	753.914	4.05e+07	0.186666	0.0933772	8.0252e-07	4.3379e-05	-0.000503805	0.183244	0.0927818	56.0166	141.474	1.15741	1045.44	55.3489	5.07284	0.00106902	0.168099	3514.63	4.58507	15.5585	-0.00123065	16.1092	0.634036	15.9876	0.713189	58.9724	1.78632	12.4991	0.303973	0.463174	0.210506	0.142149	0.0684442	0.0800966	0.026611	2.20971	0.378594	9.86205	0.623957	292.422	9.57307	1.40511	0.208378	12.8777	0.293523	0.600295	0.0119747	0.0582628	0.514403
0.548449	769.869	4.015e+07	0.000301489	2.1903e-05	0.0930857	4.3379e-05	-0.000503805	0.183244	0.363522	57.0114	141.474	0.979439	1052.24	53.7426	5.32773	0.00106902	9.20695e-05	3559.75	4.6607	17.3828	0.0792762	15.5718	0.744474	16.6977	0.580056	60.2662	1.77142	13.3052	0.358946	0.567095	0.097979	0.128653	0.0136699	0.0800966	0.0800833	2.38335	0.310318	9.80563	0.700202	289.416	9.57307	1.74129	0.159615	13.0305	0.387034	0.51877	0.0237246	0.0938806	0.397775
0.549514	740.238	4.07e+07	0.0934836	2.1903e-05	0.0930857	4.3379e-05	-0.000503805	0.0914101	0.272998	54.6901	139.726	1.59678	1062.45	54.2015	5.24276	0.170006	0.168099	3514.63	5.61878	16.3582	0.160065	15.6284	0.634036	16.9982	0.713189	59.7487	1.61499	13.2272	0.345203	0.40544	0.252704	0.222039	0.0136699	0.066413	0.0400987	1.98846	0.338766	10.0031	0.711497	289.69	9.95525	1.41867	0.147354	12.5467	0.270483	0.532358	0.035363	0.0348004	0.594931
0.55059	756.193	4.13e+07	0.186666	2.1903e-05	0.18589	4.3379e-05	0.0931743	0.550016	0.272998	55.0217	138.268	1.15741	1052.24	55.1194	4.733	0.254614	0.42011	3537.19	5.54314	16.7831	0.240572	15.289	0.823763	16.7523	0.683302	59.4899	1.56284	12.6291	0.444155	0.434307	0.140177	0.222039	0.0819064	0.0387607	0.0533331	2.23772	0.310318	9.97489	0.790565	295.154	9.46387	1.68164	0.123112	13.0814	0.316562	0.554098	0.035363	0.0582628	0.594931
0.551655	753.914	4.195e+07	0.0934836	2.1903e-05	8.0252e-07	0.0922578	0.0931743	0.0914101	0.182751	60.9909	143.223	1.50779	1062.45	54.8899	4.90292	0.170006	0.168099	3537.19	5.84569	16.5831	0.240572	15.7981	0.758633	17.0801	0.669717	59.7487	1.6274	13.2532	0.33146	0.463174	0.140177	0.222039	1.13974e-05	0.107464	0.0132359	2.43377	0.418421	10.0877	0.609838	295.154	9.57307	1.5244	0.183857	12.4704	0.316562	0.49703	0.0473641	0.0938806	0.617145
0.55272	763.031	4.25e+07	0.186666	2.1903e-05	8.0252e-07	4.3379e-05	-0.000503805	0.183244	0.272998	59.3328	135.937	1.59678	1065.85	54.6605	5.07284	0.254614	0.168099	3582.31	5.61878	16.0833	0.0792762	15.8829	0.665185	18.0907	0.55017	60.2662	2.00731	13.3572	0.317716	0.36214	0.168309	0.102203	0.0684442	0.134831	0.0533331	1.85683	0.298938	10.3134	0.660668	295.154	10.0371	1.5488	0.159615	13.056	0.36264	0.646493	0.035363	0.0348004	0.433874
0.553785	767.589	4.1e+07	0.000301489	2.1903e-05	0.18589	0.0922578	0.0931743	0.183244	0.182751	56.6798	147.011	1.42159	1028.42	51.6773	5.86581	0.170006	0.0840956	3492.07	3.85391	15.4836	0.240572	15.6284	0.571738	17.6264	0.75666	61.0425	1.66713	12.2131	0.303973	0.581529	0.19644	0.115428	0.0684442	0.0527294	0.0400987	1.85683	0.364369	10.3134	0.609838	295.154	10.3647	1.42951	0.0988698	12.7759	0.36264	0.415504	0.035363	0.129216	0.536617
0.55485	767.589	4.125e+07	0.0934836	2.1903e-05	8.0252e-07	4.3379e-05	-0.000503805	0.274796	0.544016	53.3636	141.766	1.15741	1048.84	57.1847	5.1578	0.424108	0.168099	3537.19	5.31623	16.5082	0.0792762	15.9395	0.492449	17.1074	0.743075	58.7136	1.81115	13.1492	0.190453	0.595962	0.224572	0.222039	0.0547016	0.066413	0.0400987	2.1593	0.324542	9.89026	0.90352	288.87	9.87335	1.41867	0.171875	13.2342	0.387034	0.554098	0.0237246	0.0348004	0.594931
0.555926	758.472	4.06e+07	0.0934836	0.0933772	8.0252e-07	4.3379e-05	-0.000503805	0.274796	0.272998	53.032	141.474	1.42159	1055.64	51.6773	5.69589	0.170006	9.20695e-05	3492.07	5.19017	16.5831	-0.00123065	15.6849	0.634036	16.1241	0.699604	60.2662	1.66713	13.2012	0.416668	0.624829	0.182375	0.142149	0.0547016	0.0800966	0.0800833	2.33014	0.458249	9.91847	0.508179	292.422	10.2282	1.70333	0.23262	13.3106	0.351798	0.415504	0.035363	0.0582628	0.503295
0.556991	767.589	4.345e+07	0.186666	2.1903e-05	8.0252e-07	0.0922578	-0.000503805	0.274796	0.182751	50.7106	140.308	1.06843	1038.63	53.5131	5.78085	0.00106902	9.20695e-05	3537.19	4.96325	18.0825	0.0792762	15.9677	0.651027	17.9541	0.743075	59.7487	1.85088	13.1752	0.402925	0.315953	0.154243	0.208544	0.0273565	0.011422	0.0800833	2.07808	0.378594	9.77742	0.686082	295.154	9.62766	1.34547	0.159615	12.725	0.340956	0.51877	0.0119747	0.0938806	0.547725
0.558056	765.31	4.145e+07	0.186666	0.186452	8.0252e-07	4.3379e-05	-0.000503805	0.45734	0.272998	56.0166	143.806	1.42159	1048.84	57.6436	4.733	0.33783	0.168099	3492.07	4.20688	15.6335	0.0792762	16.4203	0.696334	16.5065	0.476811	59.4899	1.65472	12.9672	0.33146	0.40544	0.126111	0.195319	0.0819064	0.0800966	0.0533331	1.92124	0.310318	9.57995	0.635253	297.885	10.0644	1.65724	0.23262	12.5722	0.340956	0.48616	0.0119747	0.0463903	0.711558
0.55912	753.914	4.075e+07	0.279848	2.1903e-05	0.0930857	4.3379e-05	0.0931743	0.183244	0.272998	54.6901	135.354	1.77197	1055.64	56.0373	5.1578	0.254614	0.168099	3514.63	4.88762	16.5831	0.320797	16.7879	0.713325	17.0255	0.566472	60.0075	1.81115	13.2792	0.33146	0.376573	0.19644	0.155374	0.0547016	0.1488	0.066849	2.20971	0.563508	10.6801	0.686082	292.422	9.79146	1.64369	0.269122	12.6995	0.36264	0.589425	0.0237246	0.0938806	0.492188
0.560185	760.751	4.11e+07	0.000301489	0.0933772	8.0252e-07	0.184752	-0.000503805	-0.00042339	0.182751	60.3276	145.263	1.15741	1045.44	54.8899	4.98788	0.33783	0.168099	3514.63	4.50943	17.0829	0.320797	15.0345	0.713325	17.1894	0.536585	61.5601	1.57526	13.9033	0.430412	0.463174	0.168309	0.261985	0.0273565	0.121147	0.026611	2.23772	0.483853	9.66458	0.649372	297.885	9.68226	1.5488	0.147354	12.5467	0.30572	0.564968	0.0119747	0.082008	0.456089
0.561262	756.193	4.195e+07	0.0934836	0.0933772	8.0252e-07	4.3379e-05	-0.000503805	0.0914101	0.363522	53.032	139.143	1.24362	1062.45	52.8247	5.1578	0.170006	0.0840956	3514.63	4.96325	15.8584	-0.00123065	15.996	0.91721	17.3805	0.653415	59.4899	1.70686	13.0972	0.29023	0.376573	0.168309	0.195319	0.109392	0.0800966	0.026611	2.23772	0.378594	10.5673	0.751031	292.422	9.54577	1.39427	0.196117	12.5977	0.30572	0.426374	0.0473641	0.0582628	0.594931
0.562326	767.589	4.075e+07	0.0934836	2.1903e-05	8.0252e-07	0.0922578	-0.000503805	0.0914101	0.363522	58.0063	144.097	1.24362	1045.44	54.8899	6.63046	0.170006	9.20695e-05	3514.63	4.73634	16.7331	0.240572	14.9213	0.651027	16.9162	0.626245	61.3013	1.6423	12.8372	0.345203	0.347706	0.154243	0.222039	0.0547016	0.0527294	0.0400987	2.39456	0.458249	10.2006	0.674787	295.154	9.76416	1.65724	0.244602	13.8198	0.351798	0.564968	0.0237246	0.082008	0.686566
0.563391	749.355	4e+07	0.186666	0.0933772	8.0252e-07	0.0922578	0.0931743	0.45734	0.0927818	56.0166	142.348	1.42159	1048.84	53.2836	4.56307	0.254614	9.20695e-05	3514.63	5.69442	18.6073	0.0792762	15.9112	0.4613	17.2986	0.786547	59.7487	1.79873	13.2012	0.29023	0.40544	0.140177	0.168599	0.0409589	0.0527294	0.0533331	2.23772	0.338766	10.2288	0.584423	292.422	9.84605	1.53795	0.305346	13.336	0.387034	0.450832	0.0119747	0.0463903	0.653244
0.564456	767.589	4.19e+07	0.186666	2.1903e-05	0.18589	4.3379e-05	-0.000503805	0.274796	0.0927818	51.7055	144.68	1.06843	1042.03	54.2015	5.52597	0.170006	9.20695e-05	3514.63	5.24059	17.5078	0.0792762	16.194	0.792614	17.2713	0.802849	59.7487	1.89061	13.5133	0.261094	0.506475	0.280836	0.235265	0.0273565	0.0387607	0.026611	2.20971	0.469628	10.0595	0.544889	295.154	10.2555	1.72773	0.123112	12.9287	0.525269	0.692691	0.035363	0.0463903	0.617145
0.565521	763.031	4.1e+07	0.0934836	2.1903e-05	8.0252e-07	4.3379e-05	-0.000503805	0.367472	0.0927818	55.3533	138.268	2.21412	1048.84	55.1194	5.1578	0.170006	0.0840956	3559.75	4.6607	18.9572	0.160065	15.8829	0.758633	16.9709	0.743075	58.9724	1.53801	12.9932	0.389182	0.610396	0.19644	0.195319	0.0409589	0.107464	-0.000167428	2.29093	0.418421	10.4545	0.519474	300.617	9.84605	1.35902	0.123112	13.1578	0.479191	0.439962	0.0473641	0.0582628	0.606038
0.566586	765.31	4.005e+07	0.0934836	0.0933772	8.0252e-07	4.3379e-05	-0.000503805	0.274796	0.182751	58.3379	142.057	0.979439	1011.41	55.1194	5.32773	0.0856768	9.20695e-05	3514.63	5.77005	17.3828	0.0792762	15.2607	0.775623	17.2713	0.523	59.2312	1.77142	12.8372	0.317716	0.434307	0.294902	0.168599	0.0956491	0.0527294	0.0533331	2.02767	0.350145	9.55174	0.674787	297.885	10.4193	1.71689	0.123112	12.9032	0.30572	0.333979	0.0237246	0.0463903	0.536617
0.567662	758.472	4.115e+07	0.0934836	2.1903e-05	0.0930857	4.3379e-05	-0.000503805	0.183244	0.182751	53.032	139.143	1.15741	1059.05	52.8247	4.90292	0.0856768	0.252103	3492.07	5.03889	18.3824	-0.00123065	16.194	0.617046	16.807	0.669717	59.4899	1.53801	13.0712	0.345203	0.477608	0.154243	0.222039	0.0409589	0.121147	0.026611	2.42256	0.298938	10.1441	0.649372	295.154	9.70956	1.5244	0.171875	13.336	0.433112	0.554098	0.0119747	0.0938806	0.397775
0.568727	758.472	4.115e+07	0.000301489	0.0933772	8.0252e-07	4.3379e-05	-0.000503805	0.183244	0.544016	55.3533	142.057	1.24362	1065.85	54.8899	5.61093	0.00106902	0.0840956	3492.07	3.85391	17.0829	0.240572	16.1374	0.665185	16.1788	0.580056	59.7487	1.59016	12.8892	0.33146	0.36214	0.294902	0.128653	0.0409589	0.121147	0.0533331	1.99966	0.389973	9.49532	0.609838	295.154	9.27278	1.68164	0.11113	13.1578	0.293523	0.48616	0.000196792	0.0582628	0.536617
0.569792	760.751	4.1e+07	0.000301489	2.1903e-05	0.0930857	4.3379e-05	0.0931743	0.183244	0.0927818	55.3533	140.308	1.42159	1038.63	56.7257	5.95077	0.254614	0.168099	3537.19	4.96325	17.3078	0.0792762	15.7981	0.744474	16.6977	0.580056	59.2312	1.70686	12.3431	0.430412	0.492041	0.140177	0.208544	0.0819064	0.0937802	0.0400987	2.38335	0.350145	9.26964	0.623957	297.885	9.57307	1.46476	0.135372	13.1578	0.327404	0.578555	0.035363	0.0938806	0.467196
0.570856	760.751	4.175e+07	0.0934836	2.1903e-05	8.0252e-07	4.3379e-05	-0.000503805	-0.00042339	0.272998	55.0217	139.726	1.06843	1065.85	54.2015	5.24276	0.0856768	0.168099	3514.63	5.31623	18.5324	0.320797	16.3637	0.665185	17.3805	0.683302	59.7487	1.79873	13.4613	0.416668	0.477608	0.154243	0.142149	0.0409589	0.0800966	0.0800833	2.30213	0.389973	10.5391	0.674787	295.154	10.4193	1.5976	0.183857	12.8014	0.376192	0.543228	0.0119747	0.082008	0.433874
0.571921	760.751	4.115e+07	0.0934836	0.0933772	0.0930857	4.3379e-05	0.186568	0.0914101	0.272998	57.6747	143.806	0.804249	1045.44	53.5131	5.86581	0.254614	0.252103	3537.19	4.6607	17.5078	0.240572	16.3637	0.651027	16.7523	0.449641	60.525	1.86329	13.4613	0.402925	0.36214	0.19644	0.222039	0.0956491	0.066413	0.0400987	2.20971	0.404197	9.91847	0.649372	297.885	9.65496	1.46476	0.208378	13.0814	0.316562	0.635623	0.0708082	0.082008	0.478304
0.572998	751.634	4.26e+07	0.0934836	0.0933772	8.0252e-07	4.3379e-05	0.186568	0.0914101	0.993861	53.6952	138.56	1.15741	1062.45	57.1847	4.56307	0.254614	0.168099	3492.07	5.39187	16.5082	0.160065	15.0627	0.806772	16.8616	0.743075	60.525	1.60257	13.3312	0.33146	0.549775	0.210506	0.102203	0.0409589	0.0527294	0.0400987	2.18451	0.338766	10.1159	0.623957	297.885	10.3374	1.47831	0.159615	12.6486	0.376192	0.51877	0.0590862	0.0582628	0.444982
0.574062	749.355	4.31e+07	0.000301489	0.0933772	8.0252e-07	4.3379e-05	-0.000503805	0.642692	0.45238	58.3379	140.891	1.50779	1062.45	51.4478	5.69589	0.0856768	0.0840956	3469.51	4.28252	15.7085	0.160065	17.0142	0.727484	16.37	0.772962	59.7487	1.6423	12.8112	0.345203	0.376573	0.19644	0.316505	0.0409589	0.0800966	0.0400987	2.38335	0.324542	10.0313	0.519474	295.154	9.62766	1.97986	0.23262	12.6741	0.397876	0.5079	0.0237246	0.0938806	0.547725
0.575127	756.193	4.115e+07	0.000301489	2.1903e-05	8.0252e-07	4.3379e-05	-0.000503805	0.367472	0.45238	58.3379	140.308	1.06843	1062.45	55.1194	4.98788	0.33783	0.252103	3492.07	5.03889	17.5078	0.0792762	16.1092	0.775623	17.3259	0.63983	60.525	1.69445	12.4731	0.232783	0.434307	0.154243	0.142149	0.0684442	0.0387607	0.0935992	2.33014	0.284714	9.46711	0.765151	300.617	10.0917	1.50271	0.196117	12.5467	0.36264	0.532358	0.035363	0.0701354	0.295032
0.576192	767.589	4.135e+07	0.186666	2.1903e-05	8.0252e-07	4.3379e-05	-0.000503805	0.0914101	0.272998	58.6695	137.977	1.77197	1052.24	55.5784	4.90292	0.170006	0.252103	3537.19	5.4675	17.7327	0.240572	16.2506	0.869071	17.2713	0.626245	60.0075	1.78632	13.0972	0.275112	0.36214	0.126111	0.128653	0.0409589	0.0937802	0.066849	2.20971	0.444025	10.2006	0.623957	297.885	10.119	1.41867	0.280268	13.1323	0.351798	0.657363	0.035363	0.0582628	0.664352
0.577257	749.355	4.135e+07	0.186666	0.0933772	8.0252e-07	4.3379e-05	0.0931743	0.274796	0.182751	57.6747	136.228	1.06843	1069.25	53.5131	6.82871	0.33783	0.0840956	3514.63	5.69442	18.3075	0.160065	16.1374	0.837921	16.5065	0.786547	60.525	1.86329	12.6812	0.303973	0.520908	0.210506	0.142149	0.0273565	0.121147	0.0400987	2.27693	0.483853	10.0031	0.649372	297.885	9.95525	1.64369	0.123112	12.9032	0.457507	0.426374	0.000196792	0.082008	0.503295
0.578333	756.193	4.19e+07	0.0934836	2.1903e-05	8.0252e-07	4.3379e-05	-0.000503805	0.274796	0.0927818	57.0114	143.514	1.24362	1069.25	52.5952	4.10995	0.170006	0.0840956	3514.63	5.24059	17.008	0.240572	16.6748	0.713325	15.9603	0.566472	58.9724	1.71928	13.2272	0.33146	0.419874	0.19644	0.168599	0.0819064	0.066413	0.0132359	2.20971	0.324542	10.3698	0.736912	295.154	9.38198	1.69249	0.135372	13.6416	0.316562	0.51877	0.0237246	0.0348004	0.606038
0.579398	758.472	4.27e+07	0.000301489	2.1903e-05	8.0252e-07	4.3379e-05	-0.000503805	0.45734	0.272998	54.0268	142.64	0.979439	1048.84	51.9067	5.61093	0.254614	0.168099	3514.63	5.99696	16.6581	0.320797	16.194	0.792614	16.4246	0.743075	62.0776	1.79873	13.2272	0.430412	0.36214	0.112045	0.208544	0.0956491	0.107464	0.0400987	2.01367	0.364369	10.5391	0.595719	303.349	10.1736	1.46476	0.196117	12.8014	0.351798	0.461702	0.000196792	0.011027	0.52551
0.580463	763.031	4.19e+07	0.000301489	0.0933772	8.0252e-07	4.3379e-05	0.0931743	-0.00042339	0.272998	56.0166	134.771	1.50779	1052.24	55.1194	5.1578	0.00106902	0.0840956	3492.07	5.92133	15.8584	0.160065	14.9213	0.509439	16.807	0.683302	62.0776	1.6423	13.4093	0.416668	0.477608	0.140177	0.208544	0.0547016	0.1488	0.120349	2.33014	0.444025	9.94668	0.736912	300.617	9.68226	1.47831	0.256862	13.9471	0.36264	0.578555	0.0119747	0.0463903	0.478304
0.581528	751.634	4.15e+07	0.186666	0.0933772	0.0930857	0.0922578	0.0931743	0.0914101	0.0927818	58.3379	142.057	1.42159	1059.05	54.6605	5.86581	0.170006	0.252103	3537.19	5.54314	16.2083	0.160065	15.4021	0.758633	16.0149	0.55017	58.4549	1.57526	12.3691	0.204746	0.520908	0.168309	0.340796	0.0684442	0.0527294	0.0400987	2.19851	0.310318	9.46711	0.686082	300.617	10.2282	1.45391	0.208378	13.3615	0.282139	0.461702	0.035363	0.0348004	0.697674
0.582593	760.751	4.21e+07	0.0934836	2.1903e-05	8.0252e-07	4.3379e-05	0.0931743	-0.00042339	0.363522	57.0114	133.897	1.59678	1062.45	55.5784	5.78085	0.254614	0.252103	3537.19	4.88762	17.6577	0.320797	16.1092	0.585896	18.0907	0.653415	60.525	1.87819	12.9932	0.389182	0.463174	0.210506	0.195319	0.0273565	0.107464	0.0935992	2.61861	0.378594	10.5673	0.776446	303.349	10.1463	1.68164	0.159615	12.9287	0.397876	0.51877	0.0237246	0.0701354	0.675459
0.583669	760.751	4.095e+07	0.186666	2.1903e-05	0.18589	4.3379e-05	-0.000503805	-0.00042339	0.0927818	56.0166	135.937	1.42159	1055.64	53.7426	6.20566	0.00106902	0.168099	3514.63	4.35816	17.7327	0.240572	14.3557	0.758633	15.851	0.626245	60.2662	1.31453	12.6291	0.317716	0.419874	0.238638	0.128653	0.0819064	0.107464	0.0400987	1.77561	0.389973	9.86205	0.623957	297.885	10.0917	1.69249	0.171875	12.8014	0.468349	0.600295	0.0119747	0.0582628	0.478304
0.584734	769.869	4.195e+07	0.186666	0.186452	0.0930857	4.3379e-05	-0.000503805	0.183244	0.632874	56.6798	139.434	1.42159	1038.63	54.6605	4.64804	0.00106902	0.0840956	3514.63	4.58507	15.7835	0.320797	15.4304	0.554747	17.1347	0.683302	58.9724	1.9949	12.0571	0.303973	0.376573	0.0417152	0.182094	0.0684442	0.066413	0.026611	2.1453	0.418421	9.91847	0.660668	297.885	9.49117	1.35902	0.171875	12.5722	0.293523	0.393764	0.0119747	0.0348004	0.547725
0.585799	758.472	4.135e+07	0.186666	2.1903e-05	8.0252e-07	4.3379e-05	-0.000503805	0.0914101	0.272998	54.3584	142.057	2.12513	1045.44	54.2015	5.52597	0.170006	9.20695e-05	3514.63	5.77005	17.3078	0.160065	15.6284	0.903051	15.6598	0.55017	59.2312	1.89061	12.8892	0.317716	0.477608	0.210506	0.168599	0.0684442	0.107464	0.0533331	1.97446	0.549284	9.69279	0.801861	300.617	9.68226	1.40511	0.11113	13.1069	0.30572	0.472572	0.000196792	0.0348004	0.456089
0.586863	756.193	4.085e+07	0.0934836	2.1903e-05	8.0252e-07	4.3379e-05	0.0931743	0.274796	0.182751	52.7003	140.308	1.42159	1076.06	56.0373	5.52597	0.0856768	0.168099	3514.63	6.65249	17.8826	0.160065	15.1476	0.634036	16.5065	0.859906	59.2312	1.44614	12.6291	0.345203	0.315953	0.097979	0.208544	0.0273565	0.134831	0.0533331	2.40856	0.444025	10.257	0.711497	300.617	9.79146	1.60844	0.183857	13.9726	0.30572	0.461702	0.000196792	0.0463903	0.478304
0.587928	756.193	4.19e+07	0.279848	2.1903e-05	8.0252e-07	4.3379e-05	0.0931743	0.183244	0.363522	53.3636	139.726	1.3326	1055.64	54.6605	5.24276	0.00106902	9.20695e-05	3514.63	4.50943	18.0326	0.240572	14.6668	0.665185	17.6264	0.669717	60.2662	1.31453	12.9412	0.358946	0.391007	0.140177	0.289515	0.0409589	0.0800966	0.0533331	2.1593	0.483853	9.4389	0.468645	303.349	10.119	1.40511	0.256862	13.1069	0.42227	0.450832	0.0119747	0.0463903	0.664352
0.588993	760.751	4.165e+07	0.467611	2.1903e-05	0.0930857	4.3379e-05	0.0931743	0.45734	0.544016	59.996	143.806	1.24362	1045.44	53.7426	5.61093	0.424108	0.168099	3514.63	4.50943	16.2833	0.320797	15.5152	0.806772	16.3427	0.669717	60.525	1.82605	13.2532	0.29023	0.36214	0.140177	0.235265	0.0409589	0.0527294	0.0400987	2.06688	0.271912	9.1568	0.570304	303.349	9.87335	1.5732	0.123112	14.2781	0.351798	0.624753	0.0237246	0.0463903	0.467196
0.590069	758.472	4.14e+07	0.0934836	2.1903e-05	8.0252e-07	4.3379e-05	-0.000503805	0.274796	0.45238	53.032	141.766	1.06843	1052.24	50.3004	4.733	0.00106902	0.0840956	3492.07	4.15646	16.933	-0.00123065	15.9112	0.554747	17.1074	0.786547	60.2662	1.6274	13.2272	0.37269	0.492041	0.210506	0.182094	0.0819064	0.0387607	0.026611	1.96045	0.324542	9.52353	0.765151	300.617	10.2555	1.50271	0.147354	13.9216	0.387034	0.635623	0.0473641	0.0463903	0.52551
0.591134	767.589	4.265e+07	0.0934836	0.0933772	8.0252e-07	4.3379e-05	-0.000503805	0.183244	0.0927818	52.0371	141.474	1.24362	1059.05	56.4963	5.24276	0.254614	0.168099	3469.51	5.11453	15.3586	0.160065	15.7981	0.665185	16.2061	0.743075	60.0075	1.55043	12.0051	0.261094	0.287086	0.126111	0.182094	0.0547016	0.066413	0.0400987	2.26293	0.429801	10.3416	0.508179	303.349	10.2555	1.5488	0.244602	13.005	0.30572	0.472572	0.035363	0.141088	0.444982
0.592199	744.796	4.235e+07	0.000301489	2.1903e-05	8.0252e-07	4.3379e-05	-0.000503805	0.367472	0.0927818	51.0422	135.937	1.3326	1076.06	54.2015	5.32773	0.170006	0.168099	3514.63	5.19017	16.4332	-0.00123065	15.2607	0.696334	16.1241	0.626245	60.525	1.73417	13.2532	0.317716	0.347706	0.224572	0.235265	0.0547016	0.0527294	0.066849	2.26293	0.298938	9.66458	0.674787	300.617	10.119	1.42951	0.171875	13.0814	0.340956	0.589425	0.0119747	0.105753	0.561609
0.593264	758.472	4.265e+07	0.186666	2.1903e-05	8.0252e-07	4.3379e-05	0.0931743	0.73256	0.272998	57.6747	138.56	1.3326	1045.44	53.5131	6.03574	0.0856768	0.0840956	3514.63	5.92133	17.5827	0.160065	16.2223	0.727484	16.1515	0.566472	60.2662	1.33936	12.9152	0.345203	0.434307	0.097979	0.222039	0.0547016	0.0387607	0.0132359	2.40856	0.418421	9.94668	0.660668	300.617	10.4466	1.41867	0.0866094	13.1833	0.376192	0.554098	0.0473641	0.0582628	0.606038
0.594329	753.914	4.19e+07	0.0934836	0.0933772	0.0930857	0.0922578	-0.000503805	0.183244	0.363522	55.3533	146.137	0.893235	1045.44	54.431	5.95077	0.00106902	0.252103	3492.07	4.96325	17.3078	0.240572	15.1193	0.585896	16.9435	0.626245	58.9724	1.74659	12.5771	0.232783	0.448741	0.097979	0.208544	0.0547016	0.0937802	0.0400987	2.19851	0.378594	9.69279	0.595719	306.081	10.1736	1.45391	0.196117	13.1069	0.408718	0.48616	0.000196792	0.0463903	0.514403
0.595405	767.589	4.03e+07	0.000301489	2.1903e-05	8.0252e-07	4.3379e-05	0.186568	0.45734	0.272998	56.0166	137.685	1.15741	1065.85	52.3657	5.95077	0.254614	9.20695e-05	3537.19	4.58507	15.5585	0.0792762	15.996	0.713325	16.0968	0.523	59.4899	1.65472	12.3951	0.416668	0.301519	0.126111	0.115428	0.0409589	0.0800966	0.066849	2.22372	0.24574	9.46711	0.725617	300.617	9.62766	1.40511	0.183857	13.3106	0.36264	0.48616	0.035363	0.0348004	0.606038
0.59647	767.589	4.3e+07	0.000301489	2.1903e-05	0.0930857	4.3379e-05	-0.000503805	0.367472	0.182751	57.0114	139.726	1.77197	1069.25	54.8899	5.24276	0.170006	0.168099	3492.07	5.19017	16.0833	-0.00123065	15.0345	0.854912	16.3153	0.596358	61.0425	1.43124	12.2391	0.37269	0.448741	0.168309	0.0754828	0.0409589	0.066413	0.0400987	2.01367	0.458249	9.94668	0.559008	300.617	9.92795	1.5732	0.159615	13.4379	0.408718	0.426374	0.0708082	0.022843	0.572716
0.597535	753.914	4.215e+07	0.000301489	2.1903e-05	8.0252e-07	4.3379e-05	0.0931743	0.45734	0.182751	57.0114	139.434	1.50779	1045.44	53.0541	5.07284	0.00106902	0.168099	3492.07	5.99696	15.6335	0.0792762	16.0526	0.775623	16.6977	0.683302	59.7487	1.68203	13.1232	0.37269	0.463174	0.168309	0.24876	0.109392	0.0527294	0.0132359	2.10609	0.444025	10.934	0.751031	297.885	10.0371	1.32378	0.123112	12.9796	0.490033	0.670951	0.0119747	0.0582628	0.52551
0.5986	751.634	4.185e+07	0.0934836	2.1903e-05	8.0252e-07	4.3379e-05	-0.000503805	0.550016	0.182751	57.343	141.183	0.979439	1069.25	55.5784	5.69589	0.0856768	9.20695e-05	3492.07	5.4675	18.0326	-0.00123065	15.1759	0.744474	16.3973	0.683302	61.3013	1.69445	12.7592	0.37269	0.315953	0.210506	0.168599	0.0547016	0.0937802	0.066849	1.96045	0.284714	9.49532	0.635253	303.349	9.95525	1.63284	0.147354	13.1833	0.327404	0.738889	0.0473641	0.0463903	0.617145
0.599664	753.914	4.24e+07	0.000301489	0.0933772	8.0252e-07	4.3379e-05	-0.000503805	0.0914101	0.0927818	57.0114	140.6	1.59678	1052.24	53.5131	6.37558	0.0856768	0.336106	3492.07	4.00518	17.3828	-0.00123065	15.0345	0.602887	16.4246	0.772962	60.2662	1.71928	12.1351	0.345203	0.40544	0.126111	0.142149	0.0956491	0.0800966	0.0400987	2.1705	0.338766	9.97489	0.957174	303.349	9.68226	1.5732	0.171875	13.1578	0.42227	0.564968	0.0590862	0.0348004	0.503295
0.600741	758.472	4.04e+07	0.186666	2.1903e-05	8.0252e-07	4.3379e-05	0.0931743	0.274796	0.182751	53.032	135.354	1.50779	1059.05	54.8899	6.20566	0.0856768	0.168099	3514.63	5.4675	15.4086	0.160065	15.6284	0.617046	17.1074	0.802849	61.8189	1.71928	13.5393	0.148124	0.434307	0.238638	0.235265	0.0273565	0.066413	0.0935992	1.96045	0.458249	10.0313	0.660668	303.349	10.2828	1.56235	0.159615	13.1833	0.327404	0.439962	0.035363	0.082008	0.503295
0.601806	753.914	4.2e+07	0.0934836	2.1903e-05	8.0252e-07	4.3379e-05	-0.000503805	0.0914101	0.182751	56.0166	140.891	1.68576	1052.24	52.8247	4.47811	0.170006	9.20695e-05	3514.63	4.43379	18.3075	-0.00123065	14.8931	0.651027	17.3532	0.786547	60.7838	1.66713	13.1752	0.33146	0.347706	0.168309	0.168599	0.0409589	0.0387607	0.066849	2.39456	0.444025	10.5109	0.674787	303.349	9.90065	1.32378	0.256862	13.2087	0.351798	0.49703	0.0237246	0.0348004	0.594931
0.60287	740.238	4.13e+07	0.000301489	2.1903e-05	8.0252e-07	4.3379e-05	-0.000503805	0.642692	0.272998	56.3482	135.354	1.59678	1065.85	53.7426	4.64804	0.00106902	0.168099	3514.63	4.43379	16.0833	0.160065	15.2324	0.713325	16.9709	0.463226	59.7487	1.69445	13.2012	0.430412	0.376573	0.210506	0.182094	0.0956491	0.162483	0.0533331	1.93525	0.52368	10.1724	0.852691	308.813	9.32738	1.5244	0.244602	13.2342	0.351798	0.5079	0.0237246	0.0463903	0.664352
0.603935	751.634	4.155e+07	0.37247	2.1903e-05	8.0252e-07	4.3379e-05	-0.000503805	0.45734	0.182751	52.7003	135.645	0.893235	1059.05	54.6605	5.61093	0.0856768	0.0840956	3514.63	4.50943	17.4328	0.160065	15.487	0.713325	17.3259	0.726774	61.3013	1.85088	12.1611	0.529363	0.419874	0.168309	0.222039	0.0547016	0.0800966	0.0800833	2.01367	0.389973	10.0313	0.765151	306.081	10.2009	1.60844	0.0988698	13.5397	0.387034	0.461702	0.0237246	0.105753	0.642137
0.605	760.751	4.095e+07	0.186666	2.1903e-05	8.0252e-07	4.3379e-05	-0.000503805	-0.00042339	0.0927818	57.343	138.56	2.03614	1062.45	53.0541	4.733	0.0856768	0.0840956	3514.63	5.4675	15.6335	0.0792762	15.9112	0.665185	17.0528	0.772962	59.4899	1.86329	12.9672	0.303973	0.581529	0.126111	0.182094	0.0684442	0.0937802	0.066849	2.22372	0.444025	9.74921	0.686082	306.081	10.119	1.56235	0.135372	13.5652	0.316562	0.703561	0.0473641	0.0463903	0.642137
0.606076	765.31	4.285e+07	0.000301489	0.186452	8.0252e-07	4.3379e-05	-0.000503805	0.367472	0.272998	58.6695	147.011	1.15741	1028.42	50.5299	4.30819	0.0856768	0.168099	3514.63	5.69442	16.1333	0.160065	16.2223	0.775623	17.4898	0.683302	60.2662	1.73417	13.6433	0.402925	0.347706	0.097979	0.102203	0.0136699	0.0527294	0.0132359	2.06688	0.389973	10.3416	0.544889	303.349	10.1463	1.45391	0.244602	13.667	0.42227	0.611166	0.035363	0.0348004	0.514403
0.607141	765.31	4.145e+07	0.000301489	2.1903e-05	8.0252e-07	4.3379e-05	0.0931743	0.0914101	0.182751	58.6695	145.846	1.50779	1062.45	53.2836	4.81796	0.170006	0.336106	3514.63	5.19017	16.933	0.160065	14.8365	0.509439	16.5612	0.63983	59.7487	1.70686	12.9412	0.247076	0.520908	0.19644	0.289515	0.0956491	0.121147	0.0132359	2.38335	0.284714	9.74921	0.584423	306.081	10.1463	1.69249	0.135372	13.6416	0.457507	0.749759	0.0237246	0.0938806	0.686566
0.608206	763.031	4.08e+07	0.000301489	2.1903e-05	0.0930857	4.3379e-05	-0.000503805	0.45734	0.272998	53.3636	140.017	0.629058	1086.26	49.8415	5.24276	0.424108	0.168099	3492.07	5.24059	16.5831	0.0792762	16.3637	0.758633	16.8343	0.683302	62.5952	1.69445	13.1492	0.204746	0.448741	0.097979	0.155374	0.0684442	0.121147	0.0533331	2.1593	0.378594	9.721	0.776446	306.081	10.3101	1.44307	0.0988698	13.5652	0.468349	0.532358	0.0473641	0.0348004	0.664352
0.609271	758.472	4.225e+07	0.0934836	2.1903e-05	8.0252e-07	4.3379e-05	-0.000503805	0.0914101	0.272998	59.6644	136.228	1.06843	1062.45	55.1194	4.47811	0.0856768	0.168099	3492.07	4.08082	16.933	0.160065	15.3738	0.523598	16.5612	0.846321	59.4899	1.61499	12.8632	0.261094	0.391007	0.182375	0.142149	0.0684442	0.107464	0.026611	1.97446	0.444025	9.1568	0.570304	303.349	10.0917	1.5244	0.244602	12.8268	0.42227	0.543228	0.035363	0.0463903	0.478304
0.610336	767.589	4.105e+07	0.000301489	0.0933772	8.0252e-07	0.0922578	-0.000503805	0.274796	0.182751	59.0011	140.891	1.42159	1072.65	53.7426	4.98788	0.00106902	0.168099	3492.07	4.08082	18.0825	-0.00123065	15.289	0.554747	16.3427	0.580056	59.4899	1.66713	12.5771	0.389182	0.301519	0.154243	0.208544	0.0547016	0.134831	0.026611	2.27693	0.298938	10.3698	0.570304	303.349	10.3374	1.622	0.135372	13.4379	0.397876	0.578555	0.0237246	0.105753	0.467196
0.6114	765.31	4.195e+07	0.186666	2.1903e-05	8.0252e-07	4.3379e-05	0.0931743	0.183244	0.363522	56.0166	136.811	0.893235	1045.44	56.2668	5.95077	0.170006	0.252103	3514.63	5.84569	17.8826	0.240572	15.6284	0.806772	17.1894	0.816434	58.9724	1.65472	13.0452	0.232783	0.477608	0.168309	0.235265	0.0819064	0.0800966	0.066849	2.06688	0.429801	9.77742	0.827276	303.349	10.0644	1.5976	0.183857	13.5906	0.376192	0.48616	0.0473641	0.0463903	0.478304
0.612477	765.31	4.115e+07	0.000301489	0.0933772	8.0252e-07	0.184752	0.0931743	0.274796	0.363522	56.0166	142.64	1.15741	1069.25	55.1194	7.08359	0.170006	0.252103	3492.07	5.19017	18.7323	0.0792762	15.9112	0.651027	16.9709	0.75666	61.8189	1.93034	12.6812	0.303973	0.520908	0.238638	0.168599	0.0956491	0.0527294	0.066849	2.38335	0.310318	10.8494	0.595719	308.813	10.1736	1.51355	0.196117	13.1323	0.443954	0.5079	0.0473641	0.0463903	0.642137
0.613542	758.472	4.285e+07	0.000301489	2.1903e-05	0.0930857	4.3379e-05	-0.000503805	0.183244	0.363522	55.6849	137.977	1.94994	1062.45	55.5784	5.1578	0.0856768	0.252103	3514.63	4.58507	17.5078	0.0792762	15.8829	0.617046	16.5885	0.699604	60.525	1.56284	13.2532	0.317716	0.492041	0.19644	0.128653	0.0273565	0.1488	0.0800833	2.35535	0.324542	9.91847	0.635253	308.813	9.90065	1.63284	0.159615	13.5906	0.340956	0.554098	0.0708082	0.082008	0.52551
0.614606	753.914	4.195e+07	0.0934836	2.1903e-05	8.0252e-07	4.3379e-05	-0.000503805	0.274796	0.182751	60.3276	144.097	1.06843	1065.85	56.4963	5.95077	0.170006	0.336106	3492.07	4.35816	17.0829	0.0792762	16.6748	0.682176	16.2607	0.75666	61.0425	1.94275	12.6812	0.389182	0.66813	0.126111	0.0619877	0.0819064	0.0527294	0.026611	2.1705	0.338766	9.52353	0.686082	308.813	10.4739	1.39427	0.147354	13.7179	0.503585	0.51877	0.0119747	0.0701354	0.561609
0.615671	765.31	4.08e+07	0.37247	0.0933772	8.0252e-07	4.3379e-05	-0.000503805	0.183244	0.363522	59.3328	138.268	1.15741	1062.45	51.6773	5.52597	0.0856768	0.168099	3537.19	4.50943	17.0829	0.320797	15.289	0.333872	16.5612	0.743075	60.0075	1.49828	12.1871	0.303973	0.36214	0.168309	0.195319	0.123134	0.0937802	0.0533331	2.05288	0.350145	9.89026	0.533594	308.813	10.0644	1.51355	0.123112	13.5906	0.433112	0.543228	0.035363	0.117626	0.478304
0.616736	767.589	3.95e+07	0.0934836	2.1903e-05	8.0252e-07	4.3379e-05	-0.000503805	0.367472	0.272998	54.0268	137.977	1.06843	1048.84	52.8247	5.52597	0.0856768	0.252103	3469.51	4.43379	17.5827	0.160065	15.4021	0.727484	16.0695	0.63983	59.4899	1.55043	12.9932	0.29023	0.315953	0.140177	0.208544	0.0409589	0.0937802	0.0935992	2.1593	0.429801	9.41069	0.482764	308.813	10.119	1.69249	0.147354	13.336	0.340956	0.450832	0.0237246	0.0582628	0.375561
0.617813	763.031	4.19e+07	0.000301489	2.1903e-05	8.0252e-07	4.3379e-05	-0.000503805	0.45734	0.0927818	53.3636	143.223	1.06843	1059.05	54.2015	5.32773	0.0856768	9.20695e-05	3514.63	4.88762	15.8584	0.240572	15.1759	0.744474	16.9709	0.75666	60.7838	1.86329	12.6291	0.29023	0.376573	0.252704	0.208544	0.0684442	0.0800966	0.066849	2.52619	0.418421	9.41069	0.841395	308.813	10.0371	1.50271	0.123112	13.667	0.433112	0.532358	0.000196792	0.082008	0.561609
0.618877	744.796	4.27e+07	0.186666	2.1903e-05	8.0252e-07	4.3379e-05	-0.000503805	0.367472	0.272998	52.0371	130.4	1.50779	1045.44	55.3489	4.47811	0.254614	0.0840956	3514.63	4.6607	18.4574	-0.00123065	16.8445	0.682176	16.4246	0.566472	60.525	1.75901	12.4471	0.488133	0.448741	0.168309	0.155374	0.0956491	0.1488	0.0400987	2.10609	0.338766	9.46711	0.508179	308.813	10.3374	1.622	0.0988698	12.8268	0.397876	0.554098	0.035363	0.082008	0.628253
0.619942	760.751	4.15e+07	0.0934836	0.0933772	0.0930857	0.0922578	-0.000503805	-0.00042339	0.182751	53.3636	147.303	1.06843	1048.84	53.2836	6.82871	0.254614	0.168099	3492.07	5.03889	16.933	-0.00123065	14.6951	0.651027	16.7523	0.726774	59.7487	1.89061	13.4093	0.457898	0.391007	0.140177	0.195319	0.0684442	0.0800966	0.0533331	2.40856	0.271912	9.69279	0.674787	306.081	10.392	1.5976	0.123112	13.0814	0.30572	0.611166	0.0590862	0.0582628	0.503295
0.621007	772.148	4.135e+07	0.279848	2.1903e-05	8.0252e-07	4.3379e-05	-0.000503805	0.274796	0.0927818	56.0166	143.223	0.893235	1038.63	51.2183	4.98788	0.170006	0.0840956	3492.07	4.58507	19.1821	0.160065	15.2324	0.634036	16.5885	0.772962	60.2662	1.74659	12.7332	0.37269	0.506475	0.154243	0.128653	0.109392	0.121147	0.0800833	2.30213	0.284714	9.89026	0.674787	306.081	9.68226	1.5244	0.159615	13.7179	0.468349	0.543228	0.0237246	0.0348004	0.664352
0.622072	749.355	4.115e+07	0.279848	2.1903e-05	8.0252e-07	4.3379e-05	-0.000503805	0.0914101	0.272998	54.3584	145.846	1.86095	1059.05	54.431	6.5455	0.00106902	0.0840956	3469.51	4.15646	17.0829	0.0792762	15.0627	0.713325	16.1788	0.786547	60.0075	1.93034	13.3312	0.358946	0.287086	0.19644	0.354291	0.0273565	0.134831	0.0800833	2.1593	0.284714	9.69279	0.711497	314.277	10.6923	1.5488	0.244602	13.7179	0.316562	0.589425	0.0119747	0.0938806	0.408883
0.623148	765.31	4.21e+07	0.0934836	2.1903e-05	8.0252e-07	4.3379e-05	0.186568	0.367472	0.45238	57.343	139.434	1.3326	1062.45	52.3657	4.90292	0.0856768	0.168099	3514.63	5.61878	16.933	0.160065	15.487	0.602887	15.933	0.683302	58.9724	1.90302	12.6552	0.275112	0.258796	0.154243	0.128653	0.0136699	0.066413	0.0400987	2.03887	0.338766	9.74921	0.700202	308.813	10.8561	1.69249	0.147354	13.5906	0.387034	0.554098	0.035363	0.0463903	0.594931
0.624213	758.472	4.08e+07	0.000301489	2.1903e-05	8.0252e-07	4.3379e-05	-0.000503805	0.183244	0.272998	52.3687	147.594	1.24362	1042.03	55.8078	6.29062	0.254614	9.20695e-05	3537.19	4.43379	16.858	-0.00123065	15.3456	0.792614	16.9162	0.523	59.4899	1.91544	12.5771	0.218765	0.419874	0.210506	0.195319	0.0547016	0.066413	0.0533331	2.22372	0.298938	9.24143	0.81598	314.277	10.4466	1.63284	0.171875	13.5143	0.42227	0.5079	0.0473641	0.0582628	0.547725
0.625278	753.914	4.06e+07	0.186666	0.0933772	8.0252e-07	4.3379e-05	-0.000503805	0.274796	0.182751	58.0063	138.56	1.3326	1048.84	54.8899	5.24276	0.170006	0.252103	3492.07	4.6607	16.2833	0.160065	16.6465	0.571738	16.3153	0.55017	60.7838	1.78632	13.5393	0.303973	0.549775	0.252704	0.222039	0.0409589	0.066413	0.066849	2.1705	0.404197	9.46711	0.686082	311.545	10.5558	1.46476	0.123112	13.0305	0.443954	0.578555	0.0473641	0.0463903	0.711558
0.626343	747.076	4.25e+07	0.186666	2.1903e-05	8.0252e-07	4.3379e-05	0.0931743	0.367472	0.363522	53.032	144.389	1.68576	1052.24	50.9888	4.30819	0.170006	0.168099	3492.07	4.50943	17.4328	0.240572	15.7415	0.523598	16.8889	0.772962	61.0425	1.75901	12.7592	0.37269	0.477608	0.26677	0.182094	0.0819064	0.0800966	0.066849	2.20971	0.310318	9.04396	0.852691	308.813	10.119	1.31022	0.196117	13.6416	0.397876	0.543228	0.0237246	0.0582628	0.514403
0.627407	763.031	4.165e+07	0.0934836	0.0933772	8.0252e-07	4.3379e-05	-0.000503805	-0.00042339	0.363522	55.0217	147.886	0.804249	1048.84	53.7426	4.733	0.33783	0.168099	3514.63	5.31623	15.5585	0.0792762	15.487	0.571738	16.5885	0.626245	60.7838	1.69445	13.1492	0.37269	0.419874	0.19644	0.222039	0.0684442	0.1488	0.0400987	2.42256	0.284714	9.10038	0.711497	306.081	10.4466	1.622	0.147354	13.8962	0.351798	0.554098	0.0119747	0.129216	0.492188
0.628484	760.751	4.1e+07	0.186666	2.1903e-05	0.18589	4.3379e-05	0.0931743	0.183244	0.272998	51.3739	145.554	1.68576	1045.44	51.9067	5.41269	0.0856768	0.0840956	3514.63	3.77827	15.5585	0.160065	15.7981	0.665185	16.9162	0.63983	60.7838	1.78632	13.5133	0.389182	0.391007	0.210506	0.208544	0.0273565	0.107464	0.026611	2.07808	0.350145	9.1568	0.700202	308.813	10.3374	1.47831	0.208378	13.0814	0.340956	0.564968	0.0473641	0.117626	0.492188
0.629549	767.589	4.07e+07	0.000301489	2.1903e-05	8.0252e-07	4.3379e-05	-0.000503805	-0.00042339	0.272998	52.7003	137.394	1.24362	1055.64	53.0541	5.24276	0.00106902	0.0840956	3492.07	4.43379	17.4328	0.240572	15.2324	0.792614	17.1074	0.699604	61.0425	1.71928	12.6291	0.275112	0.36214	0.126111	0.182094	0.0409589	0.011422	0.0800833	2.25172	0.444025	9.4389	0.700202	308.813	10.6104	1.50271	0.171875	13.4124	0.397876	0.670951	0.0119747	0.022843	0.711558
0.630613	756.193	4.13e+07	0.0934836	2.1903e-05	8.0252e-07	4.3379e-05	-0.000503805	-0.00042339	0.363522	56.0166	139.143	1.15741	1062.45	54.6605	4.733	0.254614	0.168099	3537.19	5.24059	16.7331	-0.00123065	14.6385	0.727484	16.9435	0.506698	60.7838	1.75901	13.6953	0.275112	0.535342	0.097979	0.142149	0.0136699	0.0937802	-0.000167428	2.1593	0.444025	9.60816	0.711497	311.545	11.1018	1.65724	0.256862	13.7434	0.36264	0.358436	0.0119747	0.082008	0.467196
0.631678	751.634	4.195e+07	0.000301489	2.1903e-05	8.0252e-07	0.0922578	-0.000503805	0.367472	0.0927818	56.6798	142.64	1.15741	1072.65	51.4478	5.52597	0.170006	0.0840956	3492.07	4.96325	15.4086	0.0792762	14.5254	0.744474	16.8616	0.830019	58.7136	1.82605	12.9152	0.303973	0.567095	0.112045	0.24876	0.0956491	0.0800966	0.106834	2.1593	0.24574	9.91847	0.686082	308.813	10.6377	1.31022	0.171875	14.0999	0.433112	0.543228	0.0119747	0.0701354	0.478304
0.632743	753.914	4.225e+07	0.0934836	2.1903e-05	8.0252e-07	0.276966	0.0931743	0.0914101	0.272998	52.7003	140.6	1.24362	1072.65	56.2668	5.32773	0.00106902	0.252103	3537.19	5.03889	17.8826	0.0792762	16.0526	0.634036	15.8783	0.449641	60.7838	1.94275	12.8892	0.190453	0.333273	0.154243	0.208544	0.0684442	0.107464	0.0533331	2.02767	0.284714	9.721	0.635253	308.813	10.9926	1.50271	0.123112	13.6925	0.327404	0.380176	0.0942524	0.0582628	0.52551
0.633808	758.472	4.185e+07	0.000301489	2.1903e-05	0.0930857	4.3379e-05	-0.000503805	0.367472	0.544016	49.3841	139.434	1.50779	1052.24	56.7257	6.29062	0.254614	0.0840956	3492.07	4.35816	16.2083	0.0792762	14.6951	0.634036	17.0528	0.830019	61.0425	1.93034	12.9412	0.345203	0.463174	0.112045	0.155374	0.0547016	0.0527294	0.0533331	2.31614	0.258826	9.35427	0.457349	311.545	10.3101	1.50271	0.171875	13.5652	0.433112	0.543228	0.035363	0.129216	0.467196
0.634884	756.193	4.19e+07	0.0934836	0.0933772	8.0252e-07	0.0922578	0.0931743	0.45734	0.0927818	56.3482	132.731	0.893235	1055.64	54.8899	4.733	0.0856768	0.168099	3492.07	5.03889	17.4328	0.0792762	15.6001	0.744474	16.9162	0.63983	61.0425	1.66713	12.7072	0.303973	0.419874	0.224572	0.155374	0.0684442	0.0387607	0.026611	1.98846	0.498077	9.77742	0.711497	311.545	10.2282	1.45391	0.159615	13.5397	0.340956	0.439962	0.000196792	0.0463903	0.456089
0.635949	760.751	4.205e+07	0.0934836	2.1903e-05	8.0252e-07	4.3379e-05	-0.000503805	0.274796	0.45238	54.6901	135.354	0.715263	1055.64	55.5784	5.32773	0.0856768	0.168099	3492.07	5.11453	17.3828	0.160065	15.6284	0.540589	16.8616	0.726774	59.2312	1.41882	13.2792	0.29023	0.347706	0.154243	0.24876	0.0409589	0.066413	0.0132359	2.05288	0.310318	9.89026	0.765151	311.545	10.392	1.41867	0.159615	13.6925	0.327404	0.564968	0.0473641	0.117626	0.536617
0.637014	758.472	4.095e+07	0.0934836	2.1903e-05	0.0930857	4.3379e-05	-0.000503805	0.0914101	0.0927818	61.3225	135.354	1.50779	1055.64	53.972	4.81796	0.170006	0.0840956	3514.63	6.14824	16.4332	0.0792762	16.5334	0.651027	16.807	0.903377	61.3013	1.68203	13.2532	0.37269	0.347706	0.154243	0.182094	0.0684442	0.0387607	0.0400987	2.1705	0.364369	10.257	0.559008	311.545	10.7742	1.81177	0.208378	14.2017	0.351798	0.589425	0.035363	0.082008	0.444982
0.638079	740.238	4.11e+07	0.0934836	0.0933772	8.0252e-07	4.3379e-05	-0.000503805	0.183244	0.45238	56.6798	139.434	0.715263	1072.65	54.431	5.78085	0.0856768	0.168099	3469.51	4.73634	16.7831	0.160065	15.6001	0.509439	17.3805	0.699604	60.2662	1.77142	13.2792	0.29023	0.287086	0.140177	0.168599	0.0409589	0.107464	0.0800833	1.96045	0.284714	9.91847	0.595719	311.545	10.3374	1.56235	0.208378	13.998	0.351798	0.624753	0.0825303	0.0582628	0.572716
0.639144	756.193	4.26e+07	0.186666	2.1903e-05	0.0930857	4.3379e-05	-0.000503805	0.367472	0.182751	51.3739	144.68	1.59678	1038.63	54.8899	5.86581	0.170006	9.20695e-05	3514.63	4.73634	18.2325	-0.00123065	16.0809	0.727484	17.6264	0.55017	61.5601	1.45855	12.6552	0.247076	0.315953	0.19644	0.208544	0.0819064	0.0387607	0.066849	2.1593	0.429801	10.2852	0.711497	314.277	10.8288	1.46476	0.171875	14.5072	0.376192	0.692691	0.0237246	0.117626	0.594931
0.64022	744.796	4.25e+07	0.186666	2.1903e-05	8.0252e-07	4.3379e-05	-0.000503805	0.0914101	0.363522	53.3636	138.56	1.50779	1065.85	54.431	4.19491	0.170006	9.20695e-05	3492.07	6.57685	16.3582	-0.00123065	15.289	0.837921	16.2334	0.653415	60.2662	1.82605	12.3691	0.37269	0.376573	0.224572	0.24876	0.0684442	0.134831	0.0533331	2.26293	0.404197	9.74921	0.559008	314.277	11.0199	1.75213	0.159615	14.0489	0.36264	0.703561	0.0237246	0.0582628	0.686566
0.641285	751.634	4.235e+07	0.000301489	0.186452	8.0252e-07	4.3379e-05	-0.000503805	0.642692	0.272998	53.032	134.188	0.893235	1059.05	55.8078	5.07284	0.0856768	0.252103	3492.07	4.81198	17.5827	0.160065	15.487	0.665185	16.7523	0.653415	58.9724	1.6423	12.1611	0.488133	0.419874	0.140177	0.222039	0.0684442	0.0937802	0.0132359	2.1705	0.338766	9.77742	0.674787	314.277	10.8288	1.82533	0.171875	13.4124	0.376192	0.578555	0.000196792	0.082008	0.503295
0.64235	760.751	4.25e+07	0.186666	2.1903e-05	0.0930857	4.3379e-05	-0.000503805	0.0914101	0.182751	52.7003	141.766	1.24362	1038.63	54.431	5.61093	0.00106902	0.0840956	3492.07	5.11453	16.933	0.240572	16.4203	0.713325	16.288	0.669717	61.5601	1.57526	12.5251	0.247076	0.333273	0.210506	0.128653	0.0273565	0.0251626	0.0400987	2.12009	0.378594	9.63637	0.584423	308.813	10.8015	1.50271	0.135372	14.3035	0.327404	0.589425	0.0590862	0.022843	0.514403
0.643414	760.751	4.465e+07	0.0934836	2.1903e-05	0.0930857	0.0922578	0.186568	0.183244	0.182751	57.6747	144.389	2.03614	1059.05	57.4142	5.32773	0.0856768	0.0840956	3492.07	4.50943	17.8826	0.0792762	15.1476	0.617046	16.3153	0.713189	60.2662	1.49828	13.7213	0.303973	0.434307	0.140177	0.222039	0.0684442	0.121147	0.0935992	1.93525	0.298938	9.77742	0.519474	311.545	10.4739	1.75213	0.171875	13.7943	0.36264	0.543228	0.0237246	0.0348004	0.514403
0.644479	749.355	4.14e+07	0.000301489	2.1903e-05	0.0930857	4.3379e-05	0.0931743	0.183244	0.0927818	55.0217	138.851	1.42159	1065.85	53.972	4.56307	0.0856768	9.20695e-05	3469.51	4.96325	16.2083	0.0792762	15.996	0.523598	16.9709	0.653415	60.0075	1.87819	12.9152	0.247076	0.434307	0.252704	0.155374	0.0547016	0.107464	0.0533331	1.94645	0.364369	8.79007	0.686082	311.545	10.8015	1.5488	0.256862	13.6416	0.376192	0.5079	0.000196792	0.082008	0.594931
0.645556	760.751	4.14e+07	0.000301489	2.1903e-05	8.0252e-07	4.3379e-05	-0.000503805	0.642692	0.00253504	55.3533	144.097	1.86095	1055.64	50.9888	5.1578	0.170006	0.0840956	3469.51	4.96325	16.858	-0.00123065	16.2788	0.523598	16.9709	0.609943	60.2662	1.77142	13.8253	0.29023	0.273229	0.097979	0.208544	0.0409589	0.066413	0.0132359	2.29093	0.458249	10.0031	0.776446	314.277	11.0745	1.5976	0.196117	13.7179	0.36264	0.657363	0.0590862	0.0938806	0.686566
0.64662	749.355	4.15e+07	0.186666	2.1903e-05	8.0252e-07	4.3379e-05	-0.000503805	0.183244	0.45238	58.3379	146.137	1.3326	1048.84	56.0373	6.03574	0.170006	0.588117	3492.07	4.81198	16.1333	0.0792762	14.8648	0.523598	16.1515	0.713189	59.7487	1.60257	12.0571	0.37269	0.40544	0.140177	0.195319	0.0684442	0.0800966	0.026611	2.36935	0.429801	10.2006	0.660668	317.009	10.5012	1.51355	0.147354	13.8198	0.457507	0.5079	0.035363	0.0348004	0.547725
0.647685	765.31	4.245e+07	0.0934836	2.1903e-05	0.0930857	4.3379e-05	0.0931743	0.45734	0.00253504	58.3379	142.64	1.86095	1035.23	53.5131	6.46054	0.170006	0.168099	3514.63	4.96325	15.8584	0.160065	15.7698	0.602887	16.6431	0.596358	61.5601	1.91544	12.7332	0.345203	0.36214	0.112045	0.142149	0.0409589	0.0937802	0.0935992	2.20971	0.284714	9.57995	0.674787	314.277	10.6104	1.69249	0.183857	14.4563	0.36264	0.532358	0.0237246	0.0463903	0.536617
0.64875	758.472	4.225e+07	0.0934836	0.0933772	8.0252e-07	0.0922578	-0.000503805	0.274796	0.0927818	57.0114	144.68	1.42159	1059.05	53.972	6.29062	0.33783	0.0840956	3469.51	4.08082	17.3828	0.0792762	15.3456	0.682176	17.5171	0.609943	62.0776	1.77142	13.0972	0.261094	0.477608	0.168309	0.182094	0.0684442	0.0387607	0.0400987	2.39456	0.469628	9.66458	0.635253	317.009	10.7196	1.50271	0.23262	13.7943	0.282139	0.578555	0.0473641	0.0463903	0.397775
0.649815	765.31	4.115e+07	0.37247	0.0933772	8.0252e-07	0.0922578	-0.000503805	0.550016	0.0927818	59.3328	141.474	1.42159	1031.83	52.8247	5.69589	0.170006	0.0840956	3537.19	4.00518	16.3582	0.0792762	15.6849	0.585896	16.2607	0.609943	60.2662	1.39399	13.2792	0.303973	0.315953	0.224572	0.27521	0.0684442	0.0387607	0.066849	2.03887	0.389973	9.77742	0.736912	311.545	10.2555	1.53795	0.159615	13.387	0.408718	0.681821	0.035363	0.0701354	0.467196
0.650891	753.914	4.155e+07	0.186666	2.1903e-05	8.0252e-07	4.3379e-05	-0.000503805	0.183244	0.272998	55.0217	141.474	0.715263	1052.24	50.5299	4.90292	0.0856768	9.20695e-05	3492.07	5.39187	15.7835	-0.00123065	15.3738	0.602887	16.37	0.743075	60.525	1.69445	12.3171	0.402925	0.391007	0.168309	0.155374	0.0547016	0.066413	0.066849	2.12009	0.53506	9.26964	0.570304	311.545	10.8288	1.63284	0.256862	13.667	0.36264	0.692691	0.0708082	0.0348004	0.444982
0.651956	751.634	4.145e+07	0.0934836	2.1903e-05	8.0252e-07	4.3379e-05	-0.000503805	0.0914101	0.272998	58.0063	144.097	1.06843	1048.84	52.8247	5.86581	0.0856768	0.168099	3469.51	5.4675	17.2329	-0.00123065	15.7981	0.665185	16.0149	0.772962	60.2662	1.85088	12.9672	0.402925	0.258796	0.182375	0.115428	0.0136699	0.0527294	0.026611	2.22372	0.364369	9.69279	0.736912	317.009	10.9926	1.58404	0.196117	13.2342	0.433112	0.657363	0.0237246	0.0348004	0.478304
0.653021	760.751	4.33e+07	0.0934836	2.1903e-05	8.0252e-07	4.3379e-05	-0.000503805	0.274796	0.272998	57.0114	144.097	1.50779	1072.65	52.8247	5.32773	0.254614	0.168099	3492.07	5.11453	17.8826	0.160065	15.2042	0.758633	17.0528	0.596358	61.0425	1.69445	12.9932	0.303973	0.333273	0.280836	0.316505	0.0409589	0.0527294	0.026611	1.99966	0.418421	9.89026	0.736912	319.741	10.5558	1.77653	0.171875	13.7943	0.525269	0.624753	0.0473641	0.022843	0.444982
0.654086	760.751	4.12e+07	0.0934836	0.0933772	8.0252e-07	4.3379e-05	-0.000503805	0.642692	0.45238	53.6952	139.143	1.42159	1072.65	58.1026	5.78085	0.00106902	9.20695e-05	3492.07	5.11453	17.0829	0.240572	15.7698	0.665185	15.6871	0.596358	60.7838	1.89061	12.8892	0.303973	0.391007	0.083913	0.195319	0.0409589	0.066413	0.0132359	2.40856	0.350145	9.46711	0.584423	317.009	10.6923	1.71689	0.208378	13.8198	0.293523	0.48616	0.0119747	0.0701354	0.561609
0.65515	758.472	4.37e+07	0.0934836	0.0933772	8.0252e-07	4.3379e-05	-0.000503805	0.274796	0.0927818	58.6695	144.097	1.50779	1065.85	54.8899	4.19491	0.0856768	0.168099	3492.07	5.11453	18.0326	0.0792762	15.2324	0.727484	17.3532	0.63983	60.7838	1.85088	12.9152	0.247076	0.36214	0.168309	0.182094	0.109392	0.18985	0.066849	2.44777	0.324542	9.21322	0.776446	317.009	11.1564	1.5488	0.183857	13.8198	0.397876	0.48616	0.0237246	0.0701354	0.594931
0.656215	749.355	4.05e+07	0.0934836	2.1903e-05	8.0252e-07	4.3379e-05	-0.000503805	0.367472	0.182751	60.3276	138.56	1.3326	1038.63	55.8078	5.07284	0.170006	0.252103	3537.19	4.96325	15.7085	0.0792762	15.3456	0.758633	16.725	0.859906	60.0075	1.47097	12.8632	0.37269	0.229352	0.224572	0.182094	0.0547016	0.0527294	0.0800833	2.20971	0.418421	9.63637	0.711497	319.741	10.4739	1.48915	0.171875	13.7434	0.571347	0.646493	0.035363	0.082008	0.536617
0.657292	756.193	4.31e+07	0.0934836	2.1903e-05	8.0252e-07	4.3379e-05	0.186568	0.183244	0.363522	57.0114	139.434	1.15741	1076.06	54.6605	5.07284	0.0856768	0.252103	3492.07	5.19017	17.008	0.240572	15.9112	0.948359	15.5779	0.580056	61.8189	1.6274	13.0192	0.303973	0.492041	0.26677	0.182094	0.123134	0.0527294	0.066849	2.5934	0.458249	9.41069	0.508179	319.741	10.6104	1.622	0.183857	13.8962	0.340956	0.51877	0.0473641	0.0463903	0.503295
0.658356	753.914	4.045e+07	0.0934836	0.0933772	8.0252e-07	4.3379e-05	-0.000503805	0.274796	0.544016	52.3687	145.554	1.15741	1069.25	53.0541	4.733	0.170006	0.0840956	3492.07	4.35816	15.9334	0.402716	16.1657	0.713325	17.4898	0.596358	61.0425	1.91544	12.6812	0.303973	0.333273	0.168309	0.168599	0.0273565	0.0800966	0.0132359	2.12009	0.350145	10.257	0.660668	317.009	10.938	1.64369	0.171875	13.7179	0.340956	0.48616	0.035363	0.022843	0.536617
0.659421	767.589	4.245e+07	0.0934836	2.1903e-05	8.0252e-07	0.0922578	-0.000503805	0.274796	0.0927818	52.0371	137.394	1.59678	1048.84	54.6605	5.1578	0.0856768	0.168099	3514.63	5.39187	17.5827	0.0792762	15.3738	0.775623	16.9162	0.55017	60.0075	1.6274	13.3832	0.218765	0.315953	0.140177	0.155374	0.0819064	0.0937802	0.026611	2.23772	0.350145	9.12859	0.765151	317.009	11.2383	1.45391	0.171875	13.2342	0.30572	0.543228	0.0708082	0.0938806	0.52551
0.660486	758.472	4.26e+07	0.186666	2.1903e-05	0.0930857	0.184752	0.0931743	0.0914101	0.182751	57.0114	139.726	1.06843	1059.05	54.2015	5.1578	0.00106902	0.336106	3514.63	6.22388	17.7327	0.0792762	15.9395	0.854912	16.6158	0.580056	59.4899	1.66713	12.8372	0.33146	0.287086	0.112045	0.195319	0.109392	0.0800966	0.066849	2.55419	0.404197	9.32606	0.570304	319.741	11.3202	1.38342	0.123112	13.9726	0.42227	0.646493	0.035363	0.0701354	0.386668
0.661551	756.193	4.17e+07	0.000301489	2.1903e-05	8.0252e-07	4.3379e-05	-0.000503805	0.367472	0.363522	59.996	147.594	1.06843	1038.63	54.2015	4.19491	0.170006	0.252103	3492.07	5.61878	17.7327	0.160065	15.7698	0.41316	17.0255	0.653415	60.525	1.52311	13.0192	0.275112	0.315953	0.168309	0.142149	0.0409589	0.0527294	0.0800833	1.76441	0.338766	10.0313	0.623957	317.009	10.5831	1.5488	0.171875	13.8198	0.316562	0.51877	0.0237246	0.141088	0.386668
0.662627	765.31	4.345e+07	0.186666	2.1903e-05	8.0252e-07	4.3379e-05	-0.000503805	0.274796	0.363522	56.3482	142.057	1.50779	1079.46	52.8247	5.32773	0.00106902	0.336106	3514.63	5.77005	16.1333	0.240572	16.1657	0.806772	16.6704	0.683302	60.2662	1.60257	12.7852	0.430412	0.391007	0.168309	0.128653	0.0684442	0.107464	0.026611	2.10609	0.298938	10.1159	0.623957	319.741	10.4466	1.90666	0.135372	14.3035	0.479191	0.5079	0.000196792	0.105753	0.467196
0.663692	760.751	4.31e+07	0.000301489	2.1903e-05	8.0252e-07	4.3379e-05	-0.000503805	0.45734	0.182751	57.343	144.389	0.979439	1045.44	58.3321	4.19491	0.254614	0.0840956	3514.63	5.19017	18.1575	0.402716	15.6284	0.696334	16.807	0.566472	61.0425	1.73417	12.8632	0.303973	0.347706	0.154243	0.182094	0.0819064	0.134831	0.0800833	2.07808	0.284714	9.57995	0.700202	319.741	10.9926	1.51355	0.159615	13.7179	0.42227	0.554098	0.0119747	0.0582628	0.547725
0.664757	772.148	4.17e+07	0.0934836	2.1903e-05	8.0252e-07	4.3379e-05	-0.000503805	0.274796	0.272998	57.0114	149.052	1.68576	1069.25	51.9067	5.95077	0.33783	9.20695e-05	3537.19	4.28252	18.3075	0.0792762	15.7132	0.682176	17.2713	0.669717	60.525	2.03463	13.3312	0.389182	0.273229	0.210506	0.142149	0.0684442	0.107464	0.0800833	2.38335	0.338766	9.52353	0.570304	319.741	10.5285	1.41867	0.196117	13.9471	0.36264	0.670951	0.0473641	0.0463903	0.572716
0.665822	751.634	4.19e+07	0.000301489	0.0933772	8.0252e-07	4.3379e-05	0.0931743	0.367472	0.0927818	54.0268	137.394	1.42159	1079.46	57.4142	4.733	0.33783	0.0840956	3446.95	4.15646	18.5324	0.160065	15.5152	0.617046	16.6431	0.713189	60.7838	1.95517	12.8112	0.317716	0.376573	0.0417152	0.208544	0.0819064	0.0387607	0.026611	2.19851	0.298938	9.07217	0.674787	319.741	10.3647	1.64369	0.135372	14.2017	0.457507	0.51877	0.0119747	0.0582628	0.422767
0.666887	753.914	4.21e+07	0.186666	2.1903e-05	0.0930857	0.0922578	-0.000503805	0.274796	0.182751	58.0063	133.022	1.24362	1065.85	54.6605	4.98788	0.0856768	9.20695e-05	3514.63	5.69442	17.008	-0.00123065	15.2324	0.792614	17.1074	0.626245	59.4899	1.65472	12.6812	0.416668	0.347706	0.154243	0.195319	0.0409589	0.066413	0.066849	2.10609	0.444025	9.80563	0.609838	319.741	10.9926	1.64369	0.171875	14.0744	0.387034	0.543228	0.0590862	0.0463903	0.686566
0.667963	756.193	4.215e+07	0.186666	0.186452	8.0252e-07	4.3379e-05	-0.000503805	0.45734	0.272998	52.7003	141.474	1.15741	1045.44	55.1194	6.37558	0.0856768	0.0840956	3492.07	5.19017	16.858	0.0792762	15.7415	0.665185	16.3427	0.726774	60.7838	1.75901	12.2651	0.261094	0.301519	0.168309	0.168599	0.0409589	0.0387607	0.0132359	2.1705	0.418421	8.95933	0.570304	322.473	10.5831	1.48915	0.183857	13.8962	0.351798	0.532358	0.0119747	0.022843	0.583823
0.669028	763.031	4.205e+07	0.0934836	2.1903e-05	0.0930857	4.3379e-05	-0.000503805	0.550016	0.544016	51.0422	139.726	0.979439	1059.05	53.5131	5.41269	0.0856768	9.20695e-05	3492.07	4.58507	17.8826	-0.00123065	16.1092	0.713325	16.7797	0.699604	61.3013	1.81115	12.8632	0.402925	0.315953	0.182375	0.235265	0.0956491	0.0387607	0.0533331	2.05288	0.389973	10.4545	0.635253	317.009	11.4567	1.47831	0.147354	13.7943	0.340956	0.657363	0.0590862	0.0463903	0.536617
0.670093	753.914	4.25e+07	0.0934836	2.1903e-05	0.0930857	4.3379e-05	0.0931743	0.367472	0.182751	58.6695	135.937	1.42159	1069.25	55.1194	3.3453	0.0856768	0.336106	3469.51	4.88762	17.6577	0.240572	16.7879	0.727484	16.9162	0.683302	57.9373	1.66713	13.6953	0.261094	0.273229	0.097979	0.182094	0.0819064	0.0937802	0.0400987	2.22372	0.338766	9.77742	0.533594	317.009	10.5558	1.5488	0.159615	14.6091	0.433112	0.692691	0.035363	0.0582628	0.375561
0.671157	751.634	4.205e+07	0.0934836	2.1903e-05	0.0930857	4.3379e-05	-0.000503805	0.550016	0.0927818	56.0166	130.4	0.979439	1062.45	55.5784	5.61093	0.170006	0.252103	3492.07	4.35816	17.9576	-0.00123065	15.8546	0.682176	16.4519	0.596358	58.7136	1.71928	12.6812	0.471641	0.301519	0.168309	0.142149	0.0819064	0.18985	0.0132359	2.47298	0.364369	9.4389	0.649372	317.009	10.5558	1.60844	0.147354	14.4308	0.42227	0.589425	0.0825303	0.117626	0.642137
0.672222	753.914	4.175e+07	0.000301489	0.186452	8.0252e-07	0.184752	-0.000503805	0.550016	0.45238	54.0268	140.6	0.804249	1055.64	51.2183	4.47811	0.254614	0.168099	3514.63	4.15646	16.2083	-0.00123065	16.1092	0.617046	16.7797	0.75666	59.4899	1.57526	12.1871	0.402925	0.301519	0.126111	0.261985	0.136597	0.0527294	-0.000167428	2.05288	0.324542	9.55174	0.674787	317.009	10.392	1.48915	0.220359	14.1508	0.212479	0.635623	0.0119747	0.082008	0.572716
0.673299	749.355	4.245e+07	0.000301489	2.1903e-05	8.0252e-07	4.3379e-05	0.0931743	0.367472	0.00253504	57.6747	144.971	1.50779	1059.05	56.0373	5.32773	0.00106902	0.252103	3514.63	4.96325	17.7327	0.0792762	15.4304	0.837921	17.244	0.699604	60.2662	1.81115	13.3052	0.33146	0.347706	0.182375	0.168599	0.0547016	0.0937802	0.0800833	1.97446	0.429801	9.35427	0.559008	322.473	10.5012	1.53795	0.147354	14.2017	0.340956	0.728019	0.0708082	0.0463903	0.52551
0.674363	742.517	4.265e+07	0.279848	2.1903e-05	8.0252e-07	4.3379e-05	-0.000503805	0.274796	0.0927818	51.0422	147.886	0.804249	1055.64	55.3489	4.30819	0.00106902	9.20695e-05	3492.07	5.31623	15.7835	-0.00123065	15.5435	0.758633	16.9435	0.726774	60.2662	1.68203	13.2792	0.317716	0.287086	0.182375	0.102203	0.109392	0.107464	0.0533331	2.07808	0.509456	9.55174	0.519474	319.741	10.2282	1.56235	0.183857	14.4818	0.397876	0.439962	0.0237246	0.082008	0.606038
0.675428	753.914	4.06e+07	0.0934836	2.1903e-05	8.0252e-07	4.3379e-05	-0.000503805	0.0914101	0.363522	59.996	138.268	1.15741	1062.45	56.4963	4.90292	0.170006	0.0840956	3514.63	4.15646	16.2833	0.320797	15.996	0.602887	16.807	0.63983	60.7838	1.45855	13.2792	0.176435	0.391007	0.083913	0.168599	0.0547016	0.0800966	0.0533331	2.40856	0.418421	9.26964	0.765151	322.473	11.0472	1.80093	0.269122	14.4054	0.36264	0.49703	0.0237246	0.0938806	0.375561
0.676493	760.751	4.125e+07	0.186666	2.1903e-05	8.0252e-07	4.3379e-05	0.0931743	0.183244	0.272998	58.6695	134.188	1.06843	1048.84	54.431	6.1207	0.33783	0.0840956	3492.07	4.96325	19.1071	0.240572	16.3637	0.869071	17.8722	0.726774	60.525	1.65472	12.9152	0.33146	0.376573	0.112045	0.168599	0.0409589	0.0937802	0.026611	2.26293	0.310318	9.52353	0.736912	319.741	11.0199	1.33462	0.183857	13.5906	0.376192	0.600295	0.000196792	0.0701354	0.583823
0.677558	767.589	4.165e+07	0.000301489	0.186452	8.0252e-07	4.3379e-05	0.0931743	0.274796	0.272998	55.3533	140.017	1.77197	1045.44	52.1362	5.24276	0.00106902	0.168099	3492.07	4.58507	17.2329	0.0792762	16.1374	0.696334	16.5065	0.63983	58.9724	1.6423	13.0452	0.247076	0.36214	0.210506	0.27521	0.0547016	0.0251626	0.0533331	2.22372	0.350145	9.41069	0.801861	317.009	10.7469	1.48915	0.123112	13.5652	0.490033	0.703561	0.0237246	0.0463903	0.536617
0.678623	767.589	4.115e+07	0.186666	2.1903e-05	8.0252e-07	4.3379e-05	-0.000503805	0.183244	0.363522	53.6952	143.514	1.15741	1062.45	52.3657	4.90292	0.0856768	9.20695e-05	3514.63	4.20688	19.457	0.0792762	15.6001	0.554747	17.5171	0.669717	61.3013	1.6274	13.2532	0.275112	0.40544	0.210506	0.182094	0.0273565	0.0527294	0.026611	2.30213	0.350145	9.38248	0.595719	314.277	10.9107	1.47831	0.183857	14.2526	0.247173	0.554098	0.000196792	0.082008	0.617145
0.679699	758.472	4.075e+07	0.0934836	2.1903e-05	8.0252e-07	4.3379e-05	-0.000503805	0.0914101	0.272998	56.0166	137.977	1.94994	1059.05	53.5131	5.1578	0.0856768	9.20695e-05	3492.07	4.35816	16.933	0.0792762	15.091	0.492449	16.1788	0.786547	60.7838	1.95517	13.1232	0.247076	0.40544	0.154243	0.182094	0.0547016	0.0527294	0.0533331	2.51498	0.404197	9.55174	0.649372	322.473	11.1018	1.42951	0.220359	14.3545	0.503585	0.564968	0.035363	0.0463903	0.467196
0.680764	760.751	4.32e+07	0.0934836	2.1903e-05	8.0252e-07	4.3379e-05	-0.000503805	-0.00042339	0.45238	55.0217	137.394	1.15741	1079.46	52.5952	4.30819	0.00106902	0.0840956	3514.63	4.73634	16.4332	0.160065	15.6849	0.713325	16.5065	0.63983	60.0075	1.70686	12.9152	0.33146	0.214918	0.154243	0.24876	0.0409589	0.0800966	0.0400987	1.97446	0.350145	8.90291	0.660668	322.473	10.2282	1.56235	0.183857	13.9726	0.457507	0.646493	0.0237246	0.0938806	0.375561
0.681829	765.31	4.03e+07	0.0934836	2.1903e-05	8.0252e-07	4.3379e-05	0.0931743	0.367472	0.182751	60.6592	140.891	1.3326	1072.65	55.3489	4.56307	0.0856768	0.168099	3514.63	4.20688	16.7331	0.240572	16.0243	0.444309	16.6977	0.726774	61.3013	1.85088	12.4731	0.416668	0.258796	0.112045	0.195319	0.0273565	0.0800966	0.0400987	1.99966	0.350145	9.07217	0.544889	325.205	10.5285	1.65724	0.135372	14.3035	0.42227	0.450832	0.035363	0.0348004	0.433874
0.682894	758.472	4.11e+07	0.0934836	2.1903e-05	8.0252e-07	4.3379e-05	-0.000503805	0.183244	0.182751	56.0166	134.188	0.715263	1093.07	53.5131	6.20566	0.424108	0.168099	3514.63	4.00518	16.858	-0.00123065	15.7415	0.682176	16.2334	0.626245	59.4899	1.91544	13.3052	0.358946	0.376573	0.168309	0.195319	0.0136699	0.0251626	0.0400987	2.23772	0.324542	9.10038	0.595719	327.937	11.4294	1.5488	0.208378	13.9726	0.468349	0.543228	0.0119747	0.082008	0.536617
0.683958	765.31	3.975e+07	0.0934836	2.1903e-05	8.0252e-07	4.3379e-05	-0.000503805	0.550016	0.363522	54.6901	138.56	1.15741	1055.64	52.8247	4.90292	0.170006	0.0840956	3514.63	5.4675	18.1575	0.240572	15.9395	0.585896	17.4079	0.566472	60.525	1.94275	13.5653	0.389182	0.287086	0.140177	0.115428	0.0136699	0.0800966	0.066849	2.50098	0.509456	9.24143	0.751031	322.473	10.8288	1.47831	0.208378	14.1762	0.327404	0.5079	0.035363	0.0348004	0.617145
0.685035	753.914	4.165e+07	0.000301489	2.1903e-05	8.0252e-07	4.3379e-05	-0.000503805	0.274796	0.0927818	56.0166	134.771	1.24362	1055.64	50.9888	4.733	0.170006	0.168099	3492.07	3.77827	15.8584	0.160065	15.4304	0.696334	17.162	0.683302	60.525	1.75901	13.3052	0.389182	0.315953	0.224572	0.182094	0.0819064	0.18985	0.0400987	2.03887	0.364369	9.46711	0.635253	322.473	10.4193	1.47831	0.23262	14.3035	0.36264	0.5079	0.000196792	0.0701354	0.617145
0.6861	744.796	4.285e+07	0.000301489	0.0933772	8.0252e-07	4.3379e-05	-0.000503805	-0.00042339	0.272998	56.0166	144.971	1.06843	1076.06	56.0373	4.30819	0.170006	0.0840956	3514.63	5.77005	16.5831	-0.00123065	15.091	0.806772	15.9876	0.772962	60.7838	1.70686	12.5771	0.358946	0.229352	0.126111	0.195319	0.0547016	0.121147	0.066849	2.1705	0.364369	9.12859	0.649372	322.473	10.665	1.65724	0.256862	13.336	0.376192	0.611166	0.0237246	0.0463903	0.547725
0.687164	758.472	4.13e+07	0.000301489	2.1903e-05	0.18589	4.3379e-05	0.186568	0.274796	0.0927818	58.3379	133.605	0.629058	1052.24	51.9067	3.26033	0.0856768	0.252103	3492.07	4.58507	15.8584	0.160065	15.996	0.634036	16.3153	0.726774	61.3013	1.5107	12.9672	0.275112	0.273229	0.168309	0.182094	0.0547016	0.0800966	0.0533331	2.02767	0.429801	9.01575	0.801861	322.473	10.8015	1.5732	0.159615	14.7873	0.468349	0.728019	0.0237246	0.082008	0.547725
0.688229	758.472	4.235e+07	0.186666	0.0933772	8.0252e-07	4.3379e-05	-0.000503805	0.183244	0.272998	54.0268	133.605	1.3326	1062.45	52.8247	5.24276	0.0856768	0.0840956	3492.07	3.62699	18.5324	0.160065	15.6284	0.903051	17.0255	0.802849	60.525	1.52311	12.6552	0.358946	0.376573	0.154243	0.168599	0.0684442	0.107464	0.106834	1.90724	0.589112	9.4389	0.457349	325.205	10.8288	1.33462	0.171875	14.7364	0.340956	0.888352	0.035363	0.0701354	0.492188
0.689294	760.751	4.22e+07	0.37247	2.1903e-05	8.0252e-07	4.3379e-05	-0.000503805	0.183244	0.272998	51.3739	139.434	1.86095	1055.64	56.9552	5.1578	0.0856768	9.20695e-05	3492.07	4.73634	15.5585	-0.00123065	16.0243	0.651027	17.4352	0.903377	58.4549	1.96758	13.0972	0.317716	0.273229	0.126111	0.208544	0.0273565	0.066413	0.0132359	1.90724	0.24574	8.70544	0.595719	325.205	11.211	1.5732	0.208378	14.3035	0.42227	0.578555	0.000196792	0.0463903	0.456089
0.69037	758.472	4.23e+07	0.0934836	0.0933772	0.0930857	4.3379e-05	0.186568	0.183244	0.544016	51.3739	145.263	1.50779	1072.65	54.6605	5.69589	0.0856768	0.0840956	3514.63	4.28252	17.0829	0.160065	15.1193	0.665185	17.3259	0.609943	60.525	1.74659	13.2012	0.275112	0.287086	0.210506	0.208544	0.0136699	0.0800966	0.0935992	2.47298	0.378594	9.01575	0.649372	327.937	10.665	1.87142	0.196117	14.9401	0.351798	0.611166	0.0473641	0.0938806	0.561609
0.691435	763.031	4.12e+07	0.0934836	2.1903e-05	8.0252e-07	0.184752	0.0931743	0.183244	0.0927818	54.3584	137.394	0.979439	1055.64	56.0373	5.1578	0.0856768	0.168099	3514.63	5.11453	17.7327	0.240572	15.6001	0.682176	17.3532	0.449641	59.7487	1.70686	12.7332	0.501877	0.434307	0.168309	0.115428	0.0136699	0.107464	0.0132359	2.1705	0.364369	9.77742	0.584423	319.741	10.8834	1.64369	0.23262	14.5327	0.443954	0.646493	0.035363	0.0582628	0.456089
0.6925	758.472	4.19e+07	0.0934836	2.1903e-05	8.0252e-07	0.0922578	-0.000503805	0.183244	0.182751	57.6747	139.726	1.68576	1059.05	57.1847	4.30819	0.00106902	9.20695e-05	3469.51	5.11453	19.332	-0.00123065	15.3456	0.682176	17.4079	0.55017	59.4899	1.66713	12.4991	0.430412	0.214918	0.126111	0.102203	0.0273565	0.066413	0.0132359	2.25172	0.310318	9.49532	0.686082	325.205	11.484	1.40511	0.183857	13.6161	0.433112	0.670951	0.035363	0.0701354	0.686566
0.693565	758.472	4.295e+07	0.000301489	0.0933772	8.0252e-07	4.3379e-05	-0.000503805	0.0914101	0.182751	53.6952	145.263	0.893235	1052.24	53.7426	5.61093	0.0856768	0.336106	3492.07	4.6607	16.0833	0.0792762	14.9213	0.713325	17.681	0.669717	59.4899	1.55043	12.9412	0.402925	0.301519	0.154243	0.128653	0.0273565	0.1488	0.0533331	1.94645	0.458249	9.18501	0.649372	325.205	10.938	1.47831	0.147354	14.3545	0.327404	0.611166	0.0590862	0.0463903	0.514403
0.69463	737.959	4.13e+07	0.000301489	0.186452	0.0930857	4.3379e-05	-0.000503805	0.274796	0.363522	55.6849	138.56	1.15741	1065.85	54.2015	6.20566	0.254614	0.0840956	3469.51	5.39187	17.0829	0.0792762	15.3173	0.554747	16.4246	0.566472	60.525	1.74659	13.3052	0.529363	0.287086	0.238638	0.182094	0.0547016	0.0387607	0.026611	2.20971	0.469628	9.12859	0.649372	322.473	10.6923	1.68164	0.183857	13.8452	0.490033	0.600295	0.0119747	0.105753	0.594931
0.695706	765.31	4.225e+07	0.279848	2.1903e-05	8.0252e-07	4.3379e-05	-0.000503805	0.550016	0.0927818	51.0422	141.766	1.68576	1052.24	52.8247	4.47811	0.170006	0.168099	3469.51	5.69442	17.4328	0.0792762	15.4021	0.617046	17.1894	0.699604	60.7838	1.56284	14.0073	0.457898	0.287086	0.252704	0.195319	0.0819064	0.066413	0.0533331	2.29093	0.404197	9.74921	0.623957	327.937	10.8015	1.5244	0.123112	14.3545	0.443954	0.600295	0.0590862	0.0463903	0.444982
0.696771	763.031	4.175e+07	0.0934836	2.1903e-05	8.0252e-07	4.3379e-05	-0.000503805	-0.00042339	0.272998	58.3379	138.268	1.06843	1072.65	53.972	5.86581	0.170006	0.252103	3469.51	5.4675	18.8073	-0.00123065	15.0062	0.696334	17.0801	0.63983	59.4899	1.87819	13.0452	0.303973	0.40544	0.252704	0.182094	0.0684442	0.066413	0.0400987	2.20971	0.324542	9.01575	0.660668	322.473	11.3475	1.75213	0.208378	13.9471	0.351798	0.543228	0.0119747	0.0582628	0.642137
0.697836	767.589	4.255e+07	0.000301489	2.1903e-05	8.0252e-07	0.184752	-0.000503805	0.367472	0.182751	54.0268	139.726	1.24362	1079.46	53.2836	5.52597	0.00106902	0.168099	3492.07	5.92133	17.3078	0.160065	16.1657	0.823763	17.2167	0.75666	60.0075	1.52311	12.2911	0.29023	0.347706	0.182375	0.115428	0.0409589	0.066413	0.0132359	1.98846	0.324542	9.21322	0.533594	325.205	10.8834	1.5732	0.159615	14.1253	0.457507	0.369306	0.0473641	0.0701354	0.503295
0.6989	756.193	4.015e+07	0.279848	2.1903e-05	8.0252e-07	4.3379e-05	-0.000503805	0.274796	0.0927818	59.6644	139.143	1.06843	1055.64	54.6605	5.95077	0.00106902	0.0840956	3469.51	5.24059	16.7331	0.0792762	15.6567	0.585896	16.4246	0.772962	60.0075	1.86329	12.3171	0.317716	0.315953	0.168309	0.0619877	0.0819064	0.066413	0.0533331	2.39456	0.338766	8.73365	0.649372	327.937	10.0098	1.5976	0.171875	14.2781	0.443954	0.532358	0.035363	0.082008	0.561609
0.699965	758.472	4.165e+07	0.279848	0.0933772	8.0252e-07	4.3379e-05	-0.000503805	-0.00042339	0.182751	56.0166	139.143	1.50779	1065.85	54.6605	4.64804	0.170006	0.0840956	3514.63	5.84569	17.8826	0.0792762	16.3071	0.823763	16.9982	0.786547	59.7487	1.45855	12.3431	0.33146	0.347706	0.252704	0.0754828	0.0547016	0.121147	0.066849	2.39456	0.350145	9.04396	0.609838	330.669	11.1018	1.47831	0.208378	14.6855	0.408718	0.5079	0.035363	0.0582628	0.628253
0.70103	763.031	4.125e+07	0.000301489	0.186452	8.0252e-07	0.0922578	-0.000503805	0.367472	0.272998	58.3379	139.434	2.12513	1069.25	54.6605	6.63046	0.0856768	0.168099	3492.07	4.88762	17.9576	0.0792762	15.9395	0.696334	16.6431	0.669717	58.9724	1.5107	12.6812	0.358946	0.434307	0.140177	0.182094	0.0273565	0.0387607	0.0533331	2.29093	0.458249	8.64902	0.649372	325.205	11.0199	1.60844	0.23262	14.4308	0.584899	0.670951	0.0119747	0.0463903	0.675459
0.702106	747.076	4.165e+07	0.000301489	2.1903e-05	0.0930857	4.3379e-05	-0.000503805	-0.00042339	0.182751	57.343	144.971	1.24362	1055.64	55.3489	4.733	0.254614	0.0840956	3492.07	5.03889	17.6577	0.0792762	15.9677	0.617046	17.5444	0.476811	60.525	1.47097	12.9672	0.444155	0.391007	0.126111	0.222039	0.0684442	0.0387607	0.0800833	2.1453	0.404197	8.98754	0.570304	325.205	10.938	1.5976	0.208378	14.8128	0.36264	0.564968	0.0119747	0.105753	0.594931
0.703171	760.751	4.135e+07	0.000301489	2.1903e-05	0.0930857	4.3379e-05	0.0931743	0.183244	0.272998	56.0166	142.057	1.68576	1082.86	51.6773	4.98788	0.424108	0.252103	3514.63	5.39187	18.0825	-0.00123065	16.4203	0.696334	16.8616	0.653415	61.3013	1.65472	13.3572	0.358946	0.376573	0.168309	0.195319	0.0409589	0.107464	0.0533331	2.20971	0.418421	9.24143	0.649372	325.205	11.211	1.83617	0.171875	13.4379	0.316562	0.763347	0.0708082	0.0582628	0.503295
0.704236	763.031	4.27e+07	0.0934836	2.1903e-05	8.0252e-07	0.0922578	-0.000503805	0.0914101	0.182751	55.3533	140.6	1.42159	1038.63	54.6605	4.39315	0.0856768	9.20695e-05	3469.51	6.42558	17.008	0.320797	15.5718	0.585896	16.8616	0.713189	59.7487	1.81115	13.7213	0.33146	0.200196	0.168309	0.27521	0.0273565	0.107464	0.0400987	2.44777	0.298938	9.21322	0.686082	330.669	10.665	1.36987	0.196117	14.4563	0.514427	0.717149	0.0237246	0.0938806	0.364453
0.705301	769.869	4.24e+07	0.186666	2.1903e-05	8.0252e-07	4.3379e-05	-0.000503805	0.274796	0.363522	53.3636	144.971	1.50779	1069.25	50.3004	6.03574	0.33783	0.168099	3492.07	4.35816	17.9576	0.0792762	16.4203	0.823763	16.9709	0.786547	60.7838	1.69445	13.5393	0.247076	0.347706	0.126111	0.168599	0.0819064	0.0800966	0.0400987	1.98846	0.389973	9.18501	0.660668	327.937	10.3374	1.5732	0.280268	14.4563	0.397876	0.589425	0.0237246	0.0701354	0.456089
0.706366	774.427	4.105e+07	0.0934836	0.0933772	8.0252e-07	4.3379e-05	0.0931743	0.73256	0.0927818	58.0063	147.886	0.804249	1059.05	54.2015	4.98788	0.0856768	9.20695e-05	3469.51	5.31623	16.2083	0.0792762	15.996	0.806772	16.2607	0.669717	60.2662	1.86329	13.3312	0.33146	0.287086	0.294902	0.155374	0.0684442	0.0937802	0.066849	2.02767	0.284714	9.55174	0.81598	327.937	10.3647	1.33462	0.244602	13.8707	0.36264	0.717149	0.0473641	0.0582628	0.617145
0.707442	758.472	4.35e+07	0.0934836	0.0933772	0.0930857	4.3379e-05	0.0931743	0.0914101	0.182751	56.0166	149.343	0.979439	1069.25	53.2836	5.69589	0.170006	0.168099	3492.07	4.81198	19.332	0.0792762	15.3456	0.854912	16.5885	0.713189	60.2662	1.57526	12.5251	0.345203	0.419874	0.154243	0.182094	1.13974e-05	0.107464	0.026611	2.18451	0.310318	9.66458	0.711497	325.205	10.9653	1.71689	0.208378	14.3545	0.490033	0.472572	0.035363	0.082008	0.675459
0.708507	749.355	4.225e+07	0.000301489	2.1903e-05	8.0252e-07	4.3379e-05	-0.000503805	0.183244	0.182751	53.6952	135.354	1.68576	1059.05	55.5784	5.52597	0.170006	0.0840956	3514.63	4.73634	17.0829	0.160065	15.487	0.758633	17.162	0.596358	60.0075	1.60257	13.2532	0.345203	0.477608	0.280836	0.195319	0.0136699	0.0800966	0.106834	2.01367	0.418421	8.79007	0.559008	330.669	10.8834	1.56235	0.0746276	14.6345	0.387034	0.749759	0.0119747	0.0348004	0.547725
0.709572	758.472	4.3e+07	0.186666	2.1903e-05	8.0252e-07	4.3379e-05	-0.000503805	0.367472	0.0927818	58.0063	132.731	1.3326	1048.84	57.8731	4.19491	0.0856768	0.0840956	3469.51	5.03889	17.6577	0.160065	15.8546	0.682176	17.8995	0.493113	59.7487	1.65472	12.4991	0.317716	0.333273	0.168309	0.289515	0.0956491	0.0527294	0.0400987	2.09209	0.310318	9.94668	0.519474	330.669	10.9926	1.75213	0.171875	14.1253	0.387034	0.692691	0.0119747	0.0463903	0.606038
0.710637	747.076	3.96e+07	0.000301489	2.1903e-05	8.0252e-07	4.3379e-05	0.0931743	0.642692	0.182751	55.0217	140.308	1.59678	1059.05	55.1194	5.61093	0.33783	9.20695e-05	3492.07	4.00518	16.0833	0.160065	14.9496	0.665185	16.7523	0.626245	59.4899	1.57526	13.1232	0.204746	0.229352	0.0276493	0.168599	0.0819064	0.0800966	0.0800833	2.1593	0.364369	8.8747	0.711497	330.669	11.1564	1.63284	0.244602	15.1437	0.397876	0.49703	0.0237246	0.0582628	0.492188
0.711701	763.031	4.195e+07	0.279848	2.1903e-05	8.0252e-07	4.3379e-05	-0.000503805	0.45734	0.272998	55.0217	145.263	0.893235	1072.65	55.8078	4.30819	0.170006	9.20695e-05	3469.51	4.15646	17.3828	0.320797	15.7415	0.713325	16.9435	0.75666	61.5601	2.08677	12.7592	0.261094	0.333273	0.168309	0.115428	0.0819064	0.0251626	0.0132359	2.18451	0.378594	8.84649	0.482764	327.937	11.2929	1.46476	0.256862	15.0928	0.36264	0.670951	0.035363	0.0463903	0.606038
0.712778	753.914	4.14e+07	0.000301489	2.1903e-05	8.0252e-07	0.0922578	-0.000503805	0.0914101	0.272998	59.3328	144.097	0.893235	1062.45	55.5784	5.32773	0.254614	0.0840956	3492.07	4.88762	17.3078	0.0792762	15.9395	0.727484	17.1894	0.609943	59.4899	1.66713	13.3052	0.33146	0.40544	0.182375	0.208544	0.0136699	0.0937802	0.0533331	2.18451	0.483853	9.29785	0.711497	330.669	10.8561	1.50271	0.171875	14.5836	0.282139	0.472572	0.0590862	0.082008	0.547725
0.713843	753.914	4.195e+07	0.0934836	2.1903e-05	8.0252e-07	4.3379e-05	-0.000503805	0.367472	0.0927818	54.6901	143.806	1.50779	1069.25	55.1194	5.61093	0.00106902	0.0840956	3469.51	4.35816	16.3582	0.0792762	16.0526	0.682176	16.2607	0.609943	60.0075	1.6423	13.2532	0.317716	0.229352	0.140177	0.195319	0.0956491	0.107464	0.0400987	2.1705	0.389973	9.94668	0.674787	327.937	11.3475	1.69249	0.196117	14.4308	0.408718	0.564968	0.0237246	0.0701354	0.536617
0.714907	772.148	4.29e+07	0.000301489	2.1903e-05	8.0252e-07	4.3379e-05	-0.000503805	0.183244	0.363522	49.7158	137.977	1.68576	1062.45	58.5615	5.69589	0.00106902	0.168099	3469.51	4.15646	15.3586	0.160065	15.5435	0.634036	16.288	0.653415	61.3013	1.74659	13.2792	0.444155	0.36214	0.112045	0.208544	0.0273565	0.0251626	0.0132359	2.1705	0.469628	9.55174	0.776446	330.669	10.938	1.63284	0.23262	14.5582	0.42227	0.589425	0.035363	0.129216	0.583823
0.715972	765.31	4.32e+07	0.000301489	2.1903e-05	8.0252e-07	0.0922578	-0.000503805	0.45734	0.363522	50.0474	135.937	1.77197	1072.65	51.9067	3.60018	0.33783	0.168099	3469.51	4.81198	16.5082	0.240572	14.6385	0.540589	17.5717	0.580056	58.1961	1.68203	12.6812	0.389182	0.301519	0.168309	0.128653	0.0547016	0.0937802	0.026611	1.7252	0.324542	9.10038	0.635253	330.669	10.3374	1.5488	0.171875	14.6091	0.433112	0.670951	0.0237246	-0.000817328	0.572716
0.717037	772.148	4.22e+07	0.0934836	2.1903e-05	8.0252e-07	4.3379e-05	-0.000503805	0.0914101	0.272998	57.0114	143.806	0.540072	1069.25	53.7426	5.41269	0.00106902	0.168099	3492.07	5.84569	17.8826	-0.00123065	15.6849	0.696334	17.5717	0.609943	61.0425	1.45855	12.7852	0.218765	0.391007	0.140177	0.128653	0.0684442	0.066413	0.0533331	2.13129	0.429801	9.1568	0.725617	327.937	10.8834	1.60844	0.159615	15.0164	0.514427	0.703561	0.0473641	0.0582628	0.492188
0.718113	753.914	4.19e+07	0.186666	2.1903e-05	8.0252e-07	4.3379e-05	0.0931743	0.367472	0.45238	49.7158	146.429	1.86095	1065.85	57.1847	6.74375	0.0856768	0.0840956	3492.07	4.81198	19.2571	0.0792762	15.7415	0.571738	16.7523	0.63983	59.4899	1.95517	12.5771	0.275112	0.492041	0.26677	0.208544	0.109392	0.0527294	0.0800833	1.99966	0.324542	9.04396	0.559008	333.401	10.9107	1.39427	0.183857	14.5072	0.340956	0.703561	0.0237246	0.129216	0.514403
0.719178	749.355	4.15e+07	0.0934836	2.1903e-05	8.0252e-07	4.3379e-05	-0.000503805	0.274796	0.0927818	58.3379	140.6	0.893235	1065.85	55.1194	5.07284	0.0856768	0.252103	3492.07	5.11453	18.5324	-0.00123065	15.1193	0.617046	17.0801	0.626245	61.3013	1.70686	12.9932	0.29023	0.229352	0.154243	0.30301	0.0409589	0.0800966	0.0400987	1.89604	0.378594	8.67723	0.751031	330.669	11.7569	1.46476	0.147354	15.2965	0.42227	0.703561	0.0119747	0.0582628	0.422767
0.720243	747.076	4.205e+07	0.186666	2.1903e-05	0.0930857	4.3379e-05	-0.000503805	-0.00042339	0.544016	54.3584	147.303	0.629058	1062.45	53.0541	5.1578	0.33783	9.20695e-05	3446.95	5.19017	17.2329	0.0792762	15.6284	0.475459	17.162	0.699604	59.4899	1.56284	12.8372	0.33146	0.315953	0.210506	0.182094	0.109392	0.121147	0.0400987	2.02767	0.378594	9.01575	0.751031	333.401	11.2656	1.5732	0.183857	14.6855	0.433112	0.564968	0.0237246	0.105753	0.536617
0.721308	753.914	4.25e+07	0.0934836	2.1903e-05	8.0252e-07	4.3379e-05	-0.000503805	0.0914101	0.272998	56.6798	138.56	1.24362	1076.06	55.1194	5.07284	0.170006	9.20695e-05	3514.63	4.35816	17.9576	0.240572	15.0345	0.509439	15.6325	0.786547	58.4549	1.78632	13.2272	0.358946	0.347706	0.182375	0.182094	0.0819064	0.0527294	0.106834	2.18451	0.258826	8.79007	0.736912	330.669	11.0745	1.31022	0.196117	14.4818	0.397876	0.600295	0.0237246	0.0938806	0.606038
0.722373	758.472	4.12e+07	0.0934836	2.1903e-05	8.0252e-07	0.0922578	-0.000503805	0.550016	0.544016	52.3687	140.308	1.42159	1069.25	53.5131	4.733	0.00106902	9.20695e-05	3492.07	4.50943	16.7831	0.240572	14.8082	0.523598	16.9982	0.566472	61.0425	1.56284	13.2272	0.345203	0.347706	0.224572	0.394777	0.0409589	0.0937802	0.0533331	2.23772	0.310318	9.32606	0.686082	333.401	11.1564	1.65724	0.11113	14.5327	0.327404	0.611166	0.000196792	0.0582628	0.444982
0.723437	767.589	4.13e+07	0.279848	2.1903e-05	8.0252e-07	4.3379e-05	-0.000503805	0.274796	0.45238	57.343	138.56	1.24362	1059.05	50.5299	5.32773	0.170006	0.168099	3492.07	5.11453	16.1333	-0.00123065	14.8648	0.823763	16.4519	0.626245	60.7838	1.6423	12.9932	0.33146	0.244074	0.168309	0.128653	0.0684442	0.0800966	0.066849	2.1453	0.378594	8.98754	0.674787	336.133	11.1018	1.38342	0.208378	14.1762	0.503585	0.461702	0.0237246	0.0701354	0.444982
0.724514	769.869	4.305e+07	0.279848	2.1903e-05	8.0252e-07	4.3379e-05	0.0931743	0.274796	0.363522	57.343	144.971	0.629058	1052.24	53.0541	4.98788	0.00106902	0.168099	3492.07	5.4675	16.0833	0.160065	15.8829	0.758633	16.288	0.713189	61.3013	1.74659	13.5913	0.317716	0.273229	0.168309	0.168599	0.109392	0.0937802	0.0400987	1.94645	0.389973	8.93112	0.635253	336.133	11.6205	1.63284	0.171875	14.8382	0.560505	0.543228	0.0590862	0.0701354	0.503295
0.725579	747.076	4.2e+07	0.000301489	0.0933772	8.0252e-07	4.3379e-05	-0.000503805	0.274796	0.272998	54.3584	146.429	1.15741	1069.25	54.6605	5.95077	0.33783	0.0840956	3469.51	4.6607	18.3824	0.320797	16.4768	0.617046	16.9709	0.596358	60.525	1.77142	12.4471	0.29023	0.287086	0.154243	0.182094	0.0819064	0.066413	0.0400987	2.39456	0.298938	9.63637	0.700202	338.865	11.3748	1.5732	0.183857	14.8382	0.549663	0.738889	0.0237246	0.0582628	0.606038
0.726644	760.751	4.3e+07	0.0934836	0.0933772	0.0930857	4.3379e-05	-0.000503805	0.274796	0.363522	56.3482	149.634	1.68576	1042.03	54.6605	4.30819	0.00106902	9.20695e-05	3469.51	4.73634	19.8318	0.0792762	15.1476	0.682176	16.2334	0.523	60.525	1.65472	13.2272	0.247076	0.287086	0.140177	0.088708	0.0956491	0.107464	0.0400987	1.98846	0.284714	9.18501	0.649372	333.401	11.4567	1.83617	0.171875	15.4238	0.387034	0.49703	0.0473641	0.0701354	0.52551
0.727708	753.914	4.23e+07	0.186666	2.1903e-05	8.0252e-07	4.3379e-05	-0.000503805	0.642692	0.363522	61.9857	139.143	0.979439	1059.05	54.6605	5.41269	0.0856768	0.252103	3492.07	4.20688	16.3582	0.160065	16.5334	0.837921	16.8889	0.536585	60.7838	1.61499	13.8253	0.389182	0.301519	0.182375	0.182094	0.0136699	0.1488	0.026611	2.06688	0.338766	8.56439	0.765151	333.401	10.8015	1.46476	0.23262	15.1437	0.468349	0.589425	0.0237246	0.0348004	0.583823
0.728773	765.31	4.19e+07	0.0934836	2.1903e-05	8.0252e-07	0.0922578	0.186568	0.274796	0.00253504	55.6849	137.977	1.3326	1093.07	54.431	5.52597	0.0856768	0.336106	3492.07	4.35816	18.3075	-0.00123065	15.8546	0.585896	17.4079	0.816434	59.4899	1.70686	13.0712	0.29023	0.287086	0.168309	0.128653	0.0409589	0.121147	0.0800833	2.1593	0.298938	8.90291	0.378281	336.133	10.9926	1.56235	0.183857	14.0999	0.408718	0.578555	0.0237246	0.082008	0.444982
0.72985	767.589	4.125e+07	0.0934836	0.0933772	8.0252e-07	0.0922578	-0.000503805	0.367472	0.182751	54.6901	137.685	1.3326	1055.64	56.9552	5.52597	0.0856768	0.168099	3492.07	4.96325	18.0326	0.160065	15.7981	0.651027	18.4731	0.816434	61.5601	1.78632	12.3171	0.303973	0.287086	0.083913	0.195319	0.0819064	0.107464	0.0800833	1.88204	0.378594	9.69279	0.609838	333.401	10.8288	1.5976	0.220359	14.1253	0.316562	0.635623	0.035363	0.0582628	0.375561
0.730914	769.869	4.08e+07	0.000301489	2.1903e-05	0.0930857	4.3379e-05	-0.000503805	0.274796	0.0927818	58.3379	142.348	1.15741	1065.85	51.4478	4.733	0.0856768	0.168099	3514.63	4.96325	16.5082	0.48181	15.6284	0.585896	16.8889	0.933264	60.0075	1.6274	12.7592	0.190453	0.244074	0.168309	0.222039	0.0136699	0.066413	0.0132359	2.1453	0.179455	9.1568	0.584423	333.401	11.2929	1.63284	0.171875	14.5836	0.397876	0.461702	0.035363	0.105753	0.583823
0.731979	765.31	3.99e+07	0.279848	0.0933772	8.0252e-07	4.3379e-05	-0.000503805	0.367472	0.363522	58.0063	140.6	1.59678	1048.84	56.0373	5.24276	0.254614	0.0840956	3514.63	5.54314	18.4574	0.160065	15.487	0.713325	16.9709	0.699604	61.5601	1.52311	12.9672	0.358946	0.258796	0.112045	0.168599	0.0547016	0.066413	0.026611	2.1705	0.350145	8.64902	0.660668	333.401	11.3748	1.622	0.220359	15.2201	0.340956	0.554098	0.0237246	0.105753	0.664352
0.733044	749.355	4.155e+07	0.186666	0.0933772	0.18589	4.3379e-05	-0.000503805	0.274796	0.363522	57.343	140.017	0.893235	1069.25	56.2668	5.1578	0.254614	9.20695e-05	3469.51	4.43379	18.1575	0.160065	16.392	0.585896	16.6977	0.743075	61.0425	1.49828	12.8112	0.389182	0.287086	0.210506	0.128653	0.0684442	0.0251626	0.066849	2.1453	0.483853	8.62081	0.852691	333.401	11.1564	1.84702	0.244602	15.1437	0.376192	0.532358	0.035363	0.0701354	0.561609
0.734109	756.193	4.11e+07	0.186666	2.1903e-05	8.0252e-07	4.3379e-05	0.0931743	0.45734	0.45238	56.6798	142.057	1.24362	1069.25	54.431	4.98788	0.0856768	0.0840956	3492.07	4.58507	16.7831	0.240572	16.392	0.523598	17.7902	0.536585	59.4899	1.41882	13.7993	0.444155	0.244074	0.168309	0.235265	0.0684442	0.0800966	0.0800833	1.94645	0.389973	8.76186	0.595719	333.401	11.4021	1.68164	0.196117	14.4563	0.42227	0.670951	0.000196792	0.0463903	0.408883
0.735185	765.31	4.105e+07	0.0934836	0.186452	8.0252e-07	4.3379e-05	0.0931743	0.183244	0.272998	53.032	139.726	1.24362	1079.46	54.8899	4.56307	0.254614	9.20695e-05	3492.07	5.03889	16.933	0.0792762	15.7415	0.585896	16.725	0.816434	59.2312	1.66713	12.9412	0.457898	0.244074	0.210506	0.222039	0.0547016	0.107464	0.026611	2.18451	0.324542	8.81828	0.790565	333.401	11.0745	1.39427	0.196117	14.4818	0.247173	0.646493	0.0119747	0.0463903	0.697674
0.73625	753.914	4.2e+07	0.186666	0.0933772	8.0252e-07	0.0922578	0.0931743	-0.00042339	0.363522	58.0063	142.348	1.50779	1062.45	55.1194	5.95077	0.170006	0.0840956	3492.07	5.31623	17.2329	0.240572	16.1374	0.634036	16.1788	0.683302	59.4899	1.56284	13.3572	0.317716	0.273229	0.238638	0.261985	0.0409589	0.107464	0.0132359	2.29093	0.444025	9.21322	0.544889	330.669	11.3475	1.69249	0.280268	13.9471	0.433112	0.578555	0.0590862	0.0582628	0.561609
0.737315	753.914	4.135e+07	0.0934836	2.1903e-05	8.0252e-07	4.3379e-05	-0.000503805	-0.00042339	0.0927818	58.6695	142.64	1.15741	1069.25	53.5131	5.69589	0.0856768	0.0840956	3469.51	4.28252	16.5082	0.0792762	15.4304	0.634036	16.3427	0.713189	59.7487	1.69445	12.4471	0.247076	0.273229	0.154243	0.235265	0.0547016	0.066413	0.0400987	1.99966	0.338766	8.90291	0.801861	336.133	10.2555	1.64369	0.147354	14.329	0.36264	0.589425	0.0590862	0.0938806	0.478304
0.73838	758.472	4.22e+07	0.0934836	2.1903e-05	8.0252e-07	4.3379e-05	0.0931743	0.274796	0.272998	51.7055	141.183	0.979439	1076.06	54.6605	4.90292	0.170006	9.20695e-05	3514.63	5.24059	17.3078	0.240572	16.0243	0.727484	16.7523	0.566472	60.525	1.41882	12.8892	0.33146	0.301519	0.182375	0.222039	0.0956491	0.134831	-0.000167428	2.20971	0.338766	8.90291	0.635253	333.401	11.1837	1.63284	0.196117	14.9401	0.549663	0.624753	0.0590862	0.022843	0.478304
0.739444	774.427	4.325e+07	0.186666	2.1903e-05	8.0252e-07	4.3379e-05	0.0931743	0.183244	0.00253504	55.6849	141.183	0.979439	1059.05	54.6605	5.52597	0.0856768	0.0840956	3469.51	5.84569	18.9572	0.0792762	15.5718	0.869071	16.1788	0.919679	58.9724	1.82605	12.9412	0.247076	0.315953	0.154243	0.235265	0.0819064	0.066413	0.0533331	2.60461	0.324542	8.81828	0.711497	336.133	10.8288	1.58404	0.183857	14.9655	0.479191	0.611166	0.0473641	0.0701354	0.492188
0.740521	758.472	4.295e+07	0.000301489	0.186452	8.0252e-07	4.3379e-05	-0.000503805	0.550016	0.182751	60.6592	138.56	1.68576	1072.65	54.6605	5.61093	0.0856768	0.168099	3469.51	5.03889	14.9088	0.240572	15.4587	0.713325	17.0528	0.596358	61.0425	1.6423	13.1492	0.303973	0.347706	0.154243	0.102203	0.0136699	0.1488	0.066849	2.03887	0.418421	9.1568	0.660668	338.865	10.6377	1.71689	0.196117	15.5257	0.387034	0.5079	0.0237246	0.0701354	0.503295
0.741586	753.914	4.245e+07	0.000301489	2.1903e-05	8.0252e-07	4.3379e-05	-0.000503805	0.183244	0.363522	56.3482	140.891	1.15741	1082.86	53.0541	5.1578	0.00106902	0.168099	3492.07	4.96325	17.1579	0.160065	14.7517	0.727484	17.2986	0.802849	60.0075	1.59016	12.6552	0.317716	0.258796	0.280836	0.24876	0.0547016	0.066413	0.066849	2.06688	0.338766	8.39513	0.700202	333.401	11.211	1.77653	0.269122	14.7873	0.376192	0.600295	0.0237246	0.0701354	0.478304
0.74265	760.751	4.21e+07	0.279848	2.1903e-05	8.0252e-07	4.3379e-05	-0.000503805	0.367472	0.182751	55.6849	143.514	1.42159	1055.64	53.7426	6.20566	0.0856768	0.0840956	3492.07	4.20688	17.7327	0.0792762	16.194	0.585896	16.725	0.669717	60.2662	1.70686	13.2532	0.247076	0.463174	0.168309	0.261985	0.0684442	0.0800966	0.0400987	1.84283	0.498077	9.38248	0.584423	333.401	10.9653	1.60844	0.220359	14.9401	0.479191	0.681821	0.0237246	0.0348004	0.606038
0.743715	756.193	4.1e+07	0.000301489	0.186452	8.0252e-07	0.0922578	-0.000503805	0.183244	0.363522	58.3379	137.685	1.15741	1062.45	56.4963	4.98788	0.00106902	9.20695e-05	3446.95	4.08082	17.7327	0.240572	15.6284	0.634036	16.9162	0.75666	59.4899	1.68203	12.6291	0.33146	0.333273	0.182375	0.222039	0.0409589	0.0387607	0.0800833	2.01367	0.429801	9.12859	0.649372	336.133	10.3374	1.83617	0.159615	14.4308	0.376192	0.728019	0.000196792	0.082008	0.503295
0.74478	756.193	4.225e+07	0.000301489	2.1903e-05	8.0252e-07	4.3379e-05	0.0931743	0.274796	0.544016	53.6952	137.685	0.979439	1072.65	53.0541	4.02499	0.170006	9.20695e-05	3492.07	5.19017	17.0829	0.0792762	15.9112	0.665185	17.8176	0.876208	60.525	1.66713	12.6812	0.345203	0.287086	0.168309	0.168599	0.0684442	0.0387607	0.066849	2.42256	0.338766	9.4389	0.533594	338.865	11.6205	1.94462	0.171875	14.991	0.327404	0.5079	0.035363	0.0582628	0.52551
0.745845	751.634	4.18e+07	0.000301489	2.1903e-05	0.0930857	4.3379e-05	-0.000503805	-0.00042339	0.45238	56.0166	139.143	1.24362	1076.06	53.7426	5.24276	0.170006	0.252103	3469.51	4.58507	17.3828	0.160065	15.7132	0.617046	17.3532	0.683302	60.7838	1.65472	13.0452	0.416668	0.333273	0.097979	0.182094	0.0409589	0.0800966	0.026611	2.27693	0.418421	9.12859	0.711497	338.865	11.2656	1.66809	0.244602	14.9401	0.468349	0.589425	0.0119747	0.0701354	0.594931
0.746921	756.193	4.025e+07	0.0934836	2.1903e-05	8.0252e-07	0.0922578	-0.000503805	0.45734	0.0927818	58.0063	141.183	1.06843	1082.86	53.7426	4.90292	0.254614	0.336106	3492.07	4.50943	17.1579	0.160065	15.7415	0.682176	17.1347	0.713189	59.2312	1.43124	11.797	0.204746	0.244074	0.19644	0.316505	0.0273565	0.0251626	0.026611	2.1705	0.350145	9.69279	0.623957	336.133	11.7842	1.33462	0.23262	14.9655	0.571347	0.728019	0.0473641	0.0582628	0.547725
0.747986	751.634	4.1e+07	0.279848	2.1903e-05	8.0252e-07	4.3379e-05	-0.000503805	0.0914101	0.182751	53.6952	142.057	1.06843	1093.07	55.8078	5.95077	0.0856768	0.168099	3469.51	4.6607	17.9576	0.160065	16.6748	0.713325	17.8995	0.683302	59.7487	1.75901	13.5913	0.303973	0.477608	0.19644	0.195319	0.0409589	0.0937802	0.0533331	2.22372	0.24574	8.8747	0.595719	338.865	10.8561	1.64369	0.244602	15.1692	0.351798	0.635623	0.035363	0.0701354	0.514403
0.749051	763.031	4.14e+07	0.0934836	2.1903e-05	8.0252e-07	0.184752	-0.000503805	0.367472	0.544016	57.6747	136.52	0.893235	1076.06	52.1362	5.07284	0.170006	9.20695e-05	3492.07	5.61878	16.2083	-0.00123065	14.7234	0.806772	17.8995	0.536585	60.7838	1.52311	12.9412	0.317716	0.391007	0.210506	0.128653	0.0684442	0.0527294	0.0935992	2.39456	0.271912	9.77742	0.635253	336.133	11.5932	1.75213	0.135372	15.4493	0.468349	0.624753	0.0590862	0.0348004	0.547725
0.750116	744.796	4.225e+07	0.0934836	2.1903e-05	8.0252e-07	4.3379e-05	-0.000503805	0.183244	0.45238	58.6695	131.857	1.06843	1065.85	53.5131	5.07284	0.170006	0.0840956	3492.07	5.69442	17.3078	0.160065	15.487	0.837921	17.0801	0.609943	60.0075	1.59016	12.7332	0.358946	0.347706	0.140177	0.208544	0.0547016	0.134831	0.0400987	1.7252	0.350145	8.53618	0.649372	341.597	11.5386	1.622	0.171875	15.8057	0.457507	0.635623	0.0119747	0.0701354	0.561609
0.751181	765.31	4.24e+07	0.0934836	2.1903e-05	8.0252e-07	4.3379e-05	-0.000503805	0.642692	0.272998	54.0268	140.6	1.06843	1052.24	51.4478	4.56307	0.00106902	0.0840956	3492.07	5.69442	17.4328	-0.00123065	16.5051	0.744474	17.1894	0.669717	59.2312	1.57526	12.3431	0.430412	0.391007	0.140177	0.142149	0.0273565	0.121147	0.0132359	1.7252	0.378594	9.55174	0.725617	341.597	11.6205	1.41867	0.208378	14.2781	0.433112	0.589425	0.000196792	0.0463903	0.561609
0.752257	774.427	4.03e+07	0.000301489	0.0933772	8.0252e-07	4.3379e-05	-0.000503805	0.183244	0.182751	56.3482	139.434	0.804249	1038.63	55.3489	5.32773	0.00106902	9.20695e-05	3537.19	5.11453	18.1575	0.240572	16.4203	0.571738	17.4898	0.669717	61.0425	1.44614	12.7332	0.389182	0.333273	0.140177	0.168599	0.0684442	0.0527294	0.0400987	2.52619	0.458249	9.24143	0.609838	341.597	11.7842	1.64369	0.23262	15.4493	0.468349	0.600295	0.0708082	0.0582628	0.628253
0.753322	753.914	4.115e+07	0.0934836	2.1903e-05	8.0252e-07	4.3379e-05	0.0931743	0.183244	0.272998	56.6798	141.766	1.15741	984.194	55.3489	5.41269	0.254614	0.252103	3537.19	4.00518	16.5831	-0.00123065	16.3071	0.775623	16.9982	0.726774	61.0425	1.89061	13.3052	0.389182	0.214918	0.097979	0.168599	0.0819064	0.066413	0.0132359	2.48698	0.338766	9.38248	0.570304	341.597	11.3475	1.75213	0.23262	15.3729	0.514427	0.624753	0.035363	0.022843	0.492188
0.754387	758.472	4.29e+07	0.0934836	2.1903e-05	8.0252e-07	4.3379e-05	-0.000503805	0.183244	0.182751	58.0063	138.851	1.24362	984.194	56.4963	4.39315	0.170006	0.0840956	3559.75	5.24059	17.6577	-0.00123065	15.7415	0.554747	17.3805	0.566472	63.3715	1.60257	13.4873	0.389182	0.347706	0.182375	0.182094	0.0273565	0.0527294	0.0533331	2.1593	0.232369	9.04396	0.570304	344.329	11.0745	1.68164	0.135372	15.5257	0.42227	0.692691	0.0119747	0.0938806	0.547725
0.755451	765.31	4.35e+07	0.0934836	2.1903e-05	8.0252e-07	0.0922578	-0.000503805	0.183244	0.0927818	54.0268	137.685	0.979439	984.194	55.1194	4.39315	0.254614	0.0840956	3559.75	5.69442	19.6069	-0.00123065	15.2607	0.806772	16.807	0.802849	61.5601	2.07436	13.7993	0.488133	0.214918	0.126111	0.168599	0.0956491	0.066413	0.026611	2.22372	0.310318	9.12859	0.533594	341.597	11.1564	1.77653	0.159615	15.8312	0.42227	0.624753	0.000196792	0.082008	0.52551
0.756516	760.751	4.24e+07	0.0934836	2.1903e-05	0.0930857	4.3379e-05	-0.000503805	0.367472	0.0927818	55.0217	144.68	1.15741	939.963	55.3489	5.32773	0.0856768	0.336106	3582.31	5.77005	15.9334	0.160065	16.8162	0.806772	16.8343	0.596358	63.3715	1.89061	12.6552	0.37269	0.301519	0.126111	0.182094	0.0273565	0.107464	0.0533331	2.12009	0.364369	8.90291	0.649372	341.597	11.484	1.51355	0.147354	15.5257	0.503585	0.749759	0.0237246	0.0463903	0.642137
0.757593	772.148	4.16e+07	0.000301489	2.1903e-05	8.0252e-07	0.0922578	-0.000503805	0.642692	0.182751	59.0011	149.343	1.86095	936.561	57.4142	4.98788	0.00106902	0.0840956	3627.43	5.54314	17.9576	0.0792762	16.3354	0.744474	17.4079	0.786547	61.5601	1.61499	13.7473	0.317716	0.333273	0.182375	0.222039	0.0547016	0.0937802	0.0533331	2.23772	0.350145	9.41069	0.660668	347.061	11.1837	1.63284	0.183857	15.5766	0.42227	0.866612	0.0237246	0.022843	0.561609
0.758657	767.589	4.32e+07	0.0934836	2.1903e-05	8.0252e-07	0.0922578	0.186568	0.274796	0.0927818	60.6592	147.011	0.804249	912.744	53.0541	4.90292	0.0856768	0.168099	3627.43	4.58507	17.8076	0.240572	15.9112	0.792614	18.0907	0.830019	62.0776	1.71928	12.7072	0.389182	0.301519	0.168309	0.24876	0.0409589	0.0387607	0.0132359	2.22372	0.389973	8.98754	0.508179	347.061	11.7023	1.66809	0.196117	16.0349	0.571347	0.646493	0.0119747	0.082008	0.617145
0.759722	767.589	4.19e+07	0.0934836	2.1903e-05	8.0252e-07	4.3379e-05	-0.000503805	0.183244	0.272998	57.0114	139.143	1.3326	905.94	53.972	5.32773	0.00106902	0.0840956	3627.43	5.84569	17.5078	0.160065	15.8263	0.713325	17.8449	0.846321	63.889	1.83846	12.7332	0.317716	0.333273	0.097979	0.24876	0.0409589	0.066413	0.0800833	2.50098	0.192826	9.24143	0.595719	352.525	11.675	1.5244	0.183857	15.7293	0.479191	0.532358	0.0237246	0.0701354	0.653244
0.760787	767.589	4.29e+07	0.0934836	2.1903e-05	0.0930857	4.3379e-05	-0.000503805	0.274796	0.272998	55.0217	135.354	1.06843	882.123	55.1194	5.61093	0.00106902	0.252103	3604.87	4.96325	18.5324	0.240572	17.3535	0.634036	16.8889	0.566472	64.1478	1.70686	13.0712	0.345203	0.301519	0.168309	0.208544	1.13974e-05	0.121147	0.0400987	2.13129	0.378594	9.4389	0.700202	344.329	10.665	1.69249	0.23262	16.4932	0.433112	0.692691	0.0237246	0.082008	0.653244
0.761852	785.824	4.2e+07	0.186666	2.1903e-05	8.0252e-07	4.3379e-05	-0.000503805	0.274796	0.363522	52.3687	145.263	0.979439	868.514	54.8899	4.39315	0.170006	0.0840956	3672.55	5.69442	18.0326	0.160065	16.3637	0.634036	17.2713	0.802849	63.1127	1.70686	13.7473	0.29023	0.287086	0.112045	0.208544	0.0956491	0.066413	0.0400987	1.86803	0.498077	9.07217	0.878105	352.525	11.484	1.74129	0.23262	15.9585	0.42227	0.717149	0.035363	0.105753	0.52551
0.762928	778.986	4.095e+07	0.0934836	2.1903e-05	8.0252e-07	4.3379e-05	-0.000503805	0.274796	0.363522	59.3328	146.72	1.59678	875.319	56.9552	5.52597	0.170006	9.20695e-05	3649.99	4.50943	17.3078	0.160065	16.7031	0.696334	16.9982	0.786547	62.5952	1.85088	13.9553	0.317716	0.347706	0.083913	0.195319	0.0684442	0.134831	0.0533331	2.01367	0.324542	8.50797	0.584423	347.061	11.7296	1.5244	0.256862	15.5002	0.560505	0.646493	0.0119747	0.0701354	0.606038
0.763993	774.427	4.25e+07	0.000301489	2.1903e-05	0.0930857	4.3379e-05	-0.000503805	0.274796	0.272998	52.0371	147.303	1.24362	861.709	55.8078	4.19491	0.00106902	9.20695e-05	3672.55	5.39187	17.0829	-0.00123065	15.8263	0.571738	18.2546	0.786547	64.6653	2.16623	13.0192	0.261094	0.287086	0.19644	0.182094	0.0684442	0.0251626	0.0935992	2.30213	0.338766	9.69279	0.649372	352.525	11.2383	1.68164	0.183857	16.3404	0.443954	0.763347	0.0590862	0.0582628	0.561609
0.765058	765.31	4.16e+07	0.186666	2.1903e-05	0.0930857	0.0922578	-0.000503805	-0.00042339	0.272998	60.9909	147.594	1.24362	837.893	54.6605	4.90292	0.170006	0.252103	3672.55	5.19017	20.7565	0.320797	16.1657	0.509439	16.8616	0.653415	65.4416	1.86329	14.4754	0.33146	0.244074	0.294902	0.195319	0.0547016	0.0800966	0.0533331	2.36935	0.324542	9.12859	0.790565	347.061	11.3202	1.72773	0.220359	16.5186	0.490033	0.554098	0.035363	0.082008	0.606038
0.766123	781.265	4.3e+07	0.000301489	2.1903e-05	8.0252e-07	4.3379e-05	-0.000503805	0.367472	0.363522	55.6849	144.971	0.893235	831.088	50.5299	4.30819	0.170006	0.168099	3717.67	5.54314	18.6073	0.160065	16.0526	0.571738	17.7902	0.699604	65.4416	1.71928	13.1752	0.389182	0.448741	0.140177	0.195319	0.0273565	0.0251626	0.0533331	2.50098	0.498077	9.41069	0.660668	349.793	11.1837	1.71689	0.147354	17.0533	0.443954	0.554098	0.035363	0.0582628	0.583823
0.767188	785.824	4.215e+07	0.186666	0.0933772	8.0252e-07	4.3379e-05	-0.000503805	0.45734	0.272998	56.6798	146.137	0.804249	820.881	56.0373	4.47811	0.0856768	0.252103	3695.11	5.24059	17.9576	0.320797	16.6182	0.585896	16.725	0.699604	64.9241	1.55043	13.7213	0.37269	0.301519	0.154243	0.142149	0.109392	0.107464	0.0935992	2.18451	0.364369	8.62081	0.609838	349.793	11.6478	1.53795	0.23262	16.4677	0.549663	0.738889	0.0237246	0.082008	0.628253
0.768252	781.265	4.205e+07	0.186666	2.1903e-05	0.18589	4.3379e-05	0.0931743	0.183244	0.544016	59.996	148.177	1.50779	803.869	54.6605	4.64804	0.170006	0.168099	3740.23	4.96325	18.1575	0.0792762	16.0809	0.744474	16.2334	0.596358	64.9241	1.82605	13.2532	0.317716	0.301519	0.0557812	0.208544	0.0409589	0.011422	0.0533331	2.13129	0.324542	9.32606	0.700202	352.525	11.484	1.60844	0.220359	17.4607	0.514427	0.749759	0.035363	0.0938806	0.642137
0.769329	781.265	4.28e+07	0.000301489	2.1903e-05	8.0252e-07	0.0922578	-0.000503805	0.0914101	0.45238	55.6849	145.846	1.42159	831.088	53.5131	3.43026	0.424108	0.336106	3695.11	5.84569	17.5827	0.320797	16.1657	0.634036	17.2986	0.802849	65.1829	1.70686	13.2272	0.416668	0.347706	0.154243	0.222039	0.0409589	0.0527294	0.0533331	2.40856	0.338766	9.1568	0.674787	352.525	12.221	1.60844	0.256862	17.1297	0.479191	0.611166	0.035363	0.011027	0.711558
0.770394	783.544	4.335e+07	0.186666	0.0933772	8.0252e-07	4.3379e-05	-0.000503805	0.274796	0.272998	60.3276	144.097	0.715263	793.662	56.7257	4.56307	0.170006	0.0840956	3695.11	5.77005	19.407	0.0792762	16.5051	0.727484	18.0087	0.626245	64.4065	1.83846	13.9813	0.358946	0.287086	0.182375	0.195319	0.0547016	0.162483	0.0132359	2.40856	0.364369	9.21322	0.649372	349.793	12.0845	1.77653	0.183857	17.588	0.503585	0.657363	0.000196792	0.0938806	0.617145
0.771458	785.824	4.255e+07	0.186666	2.1903e-05	8.0252e-07	4.3379e-05	-0.000503805	0.274796	0.182751	56.3482	147.011	0.893235	793.662	54.431	5.07284	0.0856768	0.168099	3695.11	4.96325	16.2833	0.240572	14.8082	0.91721	17.6537	0.596358	66.4767	1.73417	13.5653	0.37269	0.376573	0.168309	0.142149	0.0547016	0.066413	0.0800833	1.96045	0.338766	8.22587	0.649372	349.793	12.0572	1.60844	0.244602	17.6898	0.538821	0.774217	0.0237246	0.022843	0.561609
0.772523	776.707	4.175e+07	0.000301489	2.1903e-05	0.0930857	4.3379e-05	-0.000503805	0.367472	0.182751	56.3482	147.011	1.24362	769.846	53.5131	4.39315	0.0856768	0.168099	3740.23	5.61878	17.3828	0.240572	16.4768	0.696334	17.681	0.669717	65.7004	1.53801	13.7213	0.37269	0.434307	0.182375	0.142149	0.0684442	0.0387607	0.0400987	2.40856	0.483853	9.38248	0.765151	349.793	12.3302	1.82533	0.171875	17.0533	0.479191	0.728019	0.000196792	0.0701354	0.653244
0.773588	776.707	4.335e+07	0.0934836	2.1903e-05	8.0252e-07	4.3379e-05	0.0931743	0.183244	0.00253504	60.9909	144.097	1.42159	759.639	56.7257	3.43026	0.0856768	9.20695e-05	3717.67	6.72813	17.2329	0.0792762	16.2506	0.634036	17.5717	0.523	65.7004	1.79873	13.9033	0.29023	0.40544	0.0698471	0.327301	0.0547016	0.0800966	0.066849	2.23772	0.205912	8.56439	0.674787	355.257	11.8934	1.56235	0.135372	17.1297	0.490033	0.646493	0.0473641	0.105753	0.52551
0.774664	790.382	4.36e+07	0.000301489	2.1903e-05	8.0252e-07	4.3379e-05	0.0931743	0.274796	0.544016	55.3533	147.886	0.540072	797.065	53.972	4.30819	0.0856768	9.20695e-05	3785.36	5.77005	19.0322	-0.00123065	16.3071	0.792614	17.599	0.580056	66.4767	1.69445	12.8892	0.430412	0.36214	0.154243	0.142149	0.0409589	0.0800966	0.066849	2.20971	0.429801	9.63637	0.751031	349.793	11.3475	1.66809	0.196117	16.595	0.490033	0.842155	0.0237246	0.117626	0.594931
0.775729	788.103	4.3e+07	0.000301489	2.1903e-05	0.0930857	0.0922578	-0.000503805	0.0914101	0.182751	58.6695	143.806	1.86095	759.639	56.2668	4.733	0.00106902	0.0840956	3717.67	5.84569	18.3824	0.240572	15.6849	0.682176	17.9268	0.536585	65.1829	1.6274	13.5913	0.358946	0.273229	0.224572	0.155374	0.0684442	0.107464	0.0800833	2.31614	0.338766	9.29785	0.711497	352.525	11.675	1.58404	0.208378	17.0533	0.479191	0.774217	0.0590862	0.0701354	0.492188
0.776794	785.824	4.265e+07	0.279848	2.1903e-05	8.0252e-07	4.3379e-05	-0.000503805	0.183244	0.0927818	60.3276	142.057	1.50779	756.236	53.0541	3.85506	0.33783	0.0840956	3740.23	5.24059	18.0326	0.0792762	16.5051	0.682176	17.5444	0.683302	65.9592	1.68203	13.3312	0.33146	0.301519	0.168309	0.235265	0.0684442	0.121147	0.0400987	2.36935	0.429801	9.4389	0.584423	352.525	11.4567	1.5732	0.135372	17.2825	0.468349	0.681821	0.000196792	0.0701354	0.536617
0.777859	792.662	4.27e+07	0.000301489	0.0933772	8.0252e-07	4.3379e-05	0.0931743	0.0914101	0.0927818	58.6695	141.766	0.979439	756.236	53.972	4.30819	0.0856768	0.336106	3740.23	5.99696	18.9572	-0.00123065	16.4768	0.854912	16.6158	0.63983	66.9942	1.56284	13.9293	0.303973	0.434307	0.112045	0.182094	0.0273565	0.134831	0.066849	2.06688	0.338766	9.83384	0.686082	352.525	10.2555	1.77653	0.269122	18.0208	0.538821	0.681821	0.0237246	0.117626	0.583823
0.778924	783.544	4.1e+07	0.000301489	2.1903e-05	8.0252e-07	4.3379e-05	-0.000503805	0.0914101	0.182751	59.3328	147.594	1.24362	749.432	55.3489	3.51522	0.0856768	0.168099	3785.36	4.81198	17.5078	-0.00123065	16.1092	0.758633	17.8176	0.743075	67.5118	1.71928	13.6173	0.389182	0.301519	0.126111	0.102203	0.0409589	0.0387607	0.0533331	2.42256	0.298938	9.49532	0.700202	349.793	11.4567	1.60844	0.280268	17.3588	0.468349	0.611166	0.0119747	0.105753	0.30614
0.78	801.779	4.48e+07	0.000301489	2.1903e-05	8.0252e-07	4.3379e-05	-0.000503805	0.0914101	0.544016	54.6901	136.228	1.24362	735.822	54.2015	3.60018	0.170006	0.168099	3740.23	6.80376	16.2833	0.240572	16.7313	0.571738	17.1347	0.536585	68.5468	1.68203	13.3572	0.358946	0.391007	0.112045	0.208544	0.0956491	0.107464	0.106834	2.35535	0.364369	8.73365	0.711497	352.525	11.4294	1.76568	0.23262	17.0788	0.503585	0.624753	0.035363	0.0582628	0.444982
0.781065	790.382	4.385e+07	0.000301489	0.0933772	8.0252e-07	4.3379e-05	-0.000503805	0.0914101	0.182751	61.3225	147.303	1.24362	742.627	57.1847	4.10995	0.0856768	9.20695e-05	3762.8	5.19017	18.4574	-0.00123065	16.7879	0.540589	17.3805	0.786547	66.9942	1.77142	13.2532	0.389182	0.333273	0.140177	0.142149	0.0136699	0.107464	0.0533331	2.35535	0.271912	9.94668	0.700202	349.793	11.7296	1.97986	0.135372	17.2315	0.36264	0.703561	0.035363	0.105753	0.561609
0.78213	804.058	4.445e+07	0.000301489	2.1903e-05	8.0252e-07	4.3379e-05	-0.000503805	0.0914101	0.0927818	61.9857	139.726	0.893235	729.018	55.1194	3.85506	0.00106902	0.168099	3762.8	5.24059	17.4328	0.160065	17.0424	0.758633	17.5717	0.743075	65.7004	1.87819	13.4873	0.33146	0.40544	0.210506	0.195319	0.0273565	0.0800966	0.026611	2.33014	0.469628	9.46711	0.623957	355.257	11.7569	1.82533	0.256862	16.9515	0.503585	0.831285	0.0237246	0.022843	0.606038
0.783194	788.103	4.325e+07	0.0934836	0.0933772	0.0930857	4.3379e-05	-0.000503805	0.367472	0.00253504	59.0011	144.389	1.42159	732.42	56.2668	2.80721	0.0856768	0.0840956	3785.36	5.84569	18.4574	0.160065	15.5152	0.823763	18.1726	0.786547	67.5118	1.68203	13.4353	0.358946	0.244074	0.140177	0.168599	0.0409589	0.0800966	0.0800833	2.51498	0.324542	9.26964	0.674787	352.525	11.8661	1.71689	0.147354	16.8496	0.457507	0.795957	0.0590862	0.0463903	0.642137
0.784259	797.22	4.285e+07	0.000301489	2.1903e-05	0.0930857	4.3379e-05	-0.000503805	0.183244	0.0927818	58.6695	148.76	1.3326	735.822	57.4142	4.47811	0.0856768	0.168099	3740.23	5.11453	20.4816	0.0792762	16.2506	0.602887	17.1074	0.699604	65.4416	1.77142	13.7993	0.33146	0.376573	0.112045	0.115428	0.0409589	0.0527294	0.0533331	2.18451	0.469628	8.79007	0.635253	355.257	11.8934	1.76568	0.147354	17.3334	0.479191	0.681821	0.0473641	0.0463903	0.386668
0.785336	783.544	4.235e+07	0.279848	2.1903e-05	8.0252e-07	4.3379e-05	-0.000503805	0.274796	0.272998	58.3379	147.886	1.24362	729.018	53.972	4.56307	0.33783	0.168099	3807.92	6.95504	17.8076	-0.00123065	16.2223	0.585896	17.2167	0.683302	67.253	1.81115	13.9033	0.33146	0.273229	0.154243	0.128653	0.0547016	0.0937802	0.0800833	2.61861	0.310318	8.98754	0.468645	355.257	11.1018	1.66809	0.123112	17.7662	0.490033	0.774217	0.0237246	0.0701354	0.536617
0.7864	790.382	4.205e+07	0.0934836	0.186452	0.0930857	4.3379e-05	0.0931743	0.183244	0.272998	62.3174	144.389	0.893235	722.213	56.4963	3.68514	0.0856768	0.168099	3807.92	4.96325	18.7323	0.160065	16.6182	0.554747	18.0087	0.726774	68.2881	1.6423	14.5274	0.303973	0.391007	0.097979	0.222039	0.0547016	0.0387607	0.0132359	2.25172	0.53506	9.52353	0.86681	357.989	11.675	1.80093	0.208378	17.4861	0.503585	0.738889	0.000196792	0.0463903	0.492188
0.787465	790.382	4.395e+07	0.0934836	2.1903e-05	0.0930857	0.0922578	-0.000503805	0.0914101	0.544016	61.3225	142.057	1.3326	725.615	53.5131	4.90292	0.0856768	0.0840956	3785.36	5.31623	20.4066	0.160065	16.5899	0.792614	17.681	0.830019	65.9592	1.74659	13.2272	0.37269	0.448741	0.140177	0.102203	0.109392	0.0937802	0.120349	2.26293	0.429801	9.38248	0.81598	357.989	11.5659	1.63284	0.147354	17.8426	0.376192	0.670951	0.0708082	0.0582628	0.653244
0.78853	785.824	4.26e+07	0.000301489	0.0933772	8.0252e-07	4.3379e-05	0.0931743	-0.00042339	0.182751	63.9755	149.343	1.06843	722.213	54.431	3.51522	0.0856768	0.252103	3785.36	5.69442	16.3582	0.240572	16.5617	0.713325	16.9435	0.653415	67.253	1.6423	14.4494	0.457898	0.301519	0.112045	0.142149	0.0409589	0.107464	0.0533331	2.1453	0.469628	9.1568	0.570304	352.525	11.4021	1.75213	0.220359	17.7407	0.479191	0.866612	0.0119747	0.117626	0.686566
0.789595	799.499	4.385e+07	0.0934836	2.1903e-05	8.0252e-07	4.3379e-05	-0.000503805	0.274796	0.363522	58.3379	145.846	0.364882	701.799	53.7426	4.56307	0.170006	0.0840956	3807.92	5.61878	17.5827	0.160065	16.5051	0.837921	17.7629	0.669717	68.0293	1.65472	13.8773	0.33146	0.229352	0.168309	0.222039	0.0819064	0.134831	0.0400987	2.20971	0.350145	9.46711	0.559008	357.989	11.3475	1.66809	0.220359	18.1481	0.490033	0.763347	0.0119747	0.0463903	0.572716
0.79066	778.986	4.21e+07	0.0934836	2.1903e-05	8.0252e-07	0.0922578	-0.000503805	0.274796	0.182751	62.3174	145.846	1.15741	708.604	54.2015	3.94002	0.170006	0.168099	3785.36	5.84569	17.8076	-0.00123065	15.8263	0.523598	17.3532	0.580056	67.5118	1.87819	13.7733	0.457898	0.273229	0.0417152	0.261985	0.0819064	0.066413	0.026611	2.35535	0.418421	8.95933	0.686082	355.257	11.211	1.75213	0.23262	17.3588	0.630978	0.717149	0.0119747	0.0463903	0.514403
0.791736	797.22	4.22e+07	0.000301489	2.1903e-05	0.0930857	4.3379e-05	0.0931743	0.45734	0.363522	62.9806	143.806	1.24362	705.201	56.9552	4.81796	0.33783	0.252103	3830.48	5.99696	18.6823	0.0792762	16.6465	0.792614	18.2272	0.55017	68.0293	1.81115	14.6574	0.37269	0.273229	0.097979	0.27521	0.0409589	0.134831	0.066849	2.12009	0.404197	9.01575	0.674787	352.525	11.9207	1.80093	0.244602	17.6644	0.606583	0.543228	0.0119747	0.0348004	0.467196
0.792801	797.22	4.4e+07	0.0934836	0.0933772	0.0930857	4.3379e-05	-0.000503805	0.183244	0.45238	55.3533	146.429	1.59678	732.42	59.25	4.10995	0.33783	0.168099	3785.36	5.61878	18.3075	0.160065	15.9112	0.713325	17.5444	0.802849	67.253	1.69445	13.5653	0.402925	0.36214	0.097979	0.128653	0.0409589	0.0387607	0.026611	2.72503	0.378594	8.93112	0.649372	355.257	11.9753	1.65724	0.0866094	17.588	0.584899	0.866612	0.0473641	0.0582628	0.664352
0.793866	792.662	4.155e+07	0.0934836	2.1903e-05	8.0252e-07	4.3379e-05	-0.000503805	0.45734	0.0927818	58.0063	140.017	1.06843	701.799	55.8078	3.3453	0.170006	9.20695e-05	3830.48	5.54314	18.4574	-0.00123065	15.6001	0.617046	18.0361	0.536585	69.0644	1.79873	14.5014	0.358946	0.214918	0.0698471	0.235265	0.0273565	0.0387607	0.026611	2.30213	0.324542	9.29785	0.700202	355.257	11.3202	1.9907	0.305346	17.588	0.525269	0.774217	0.0119747	0.0463903	0.561609
0.794931	804.058	4.18e+07	0.000301489	0.186452	8.0252e-07	4.3379e-05	-0.000503805	0.274796	0.272998	57.343	152.257	1.50779	694.994	56.0373	4.64804	0.170006	9.20695e-05	3830.48	5.61878	19.7569	0.160065	15.996	0.682176	17.2713	0.802849	66.9942	1.55043	14.1374	0.33146	0.315953	0.097979	0.24876	0.0684442	0.066413	0.0533331	2.76424	0.498077	9.35427	0.623957	355.257	11.5386	1.5976	0.196117	17.2315	0.433112	0.657363	0.035363	0.105753	0.642137
0.795995	801.779	4.285e+07	0.279848	0.0933772	0.18589	0.0922578	-0.000503805	0.274796	0.182751	55.3533	142.931	0.979439	694.994	59.7089	3.94002	0.424108	9.20695e-05	3807.92	5.77005	16.858	0.0792762	16.5617	0.634036	17.3532	0.772962	66.7355	1.71928	13.7993	0.389182	0.229352	0.154243	0.142149	0.0409589	0.0800966	0.026611	2.60461	0.378594	9.12859	0.751031	355.257	11.2929	1.78737	0.147354	17.2061	0.571347	0.728019	0.035363	0.0582628	0.722665
0.797072	794.941	4.31e+07	0.186666	2.1903e-05	8.0252e-07	4.3379e-05	0.0931743	0.367472	0.45238	54.0268	144.68	0.629058	705.201	55.5784	4.10995	0.254614	0.0840956	3807.92	5.69442	18.7323	0.160065	15.3456	0.713325	17.7356	0.699604	69.0644	1.83846	12.6291	0.402925	0.141885	0.140177	0.261985	0.0409589	0.162483	0.0935992	2.19851	0.378594	9.1568	0.801861	360.721	11.6205	1.71689	0.220359	18.0208	0.387034	0.749759	0.0119747	0.082008	0.74488
0.798137	794.941	4.415e+07	0.279848	2.1903e-05	8.0252e-07	4.3379e-05	-0.000503805	0.367472	0.363522	62.9806	147.886	1.59678	698.397	54.6605	3.68514	0.0856768	0.168099	3807.92	5.4675	20.9064	0.240572	15.6567	0.617046	17.4898	0.626245	66.9942	1.86329	13.9033	0.471641	0.391007	0.112045	0.0754828	0.0547016	0.066413	0.066849	2.46177	0.324542	9.32606	0.674787	360.721	12.6305	1.5732	0.147354	18.3518	0.549663	0.842155	0.0237246	0.082008	0.642137
0.799201	785.824	4.225e+07	0.000301489	2.1903e-05	8.0252e-07	4.3379e-05	-0.000503805	0.367472	0.45238	58.0063	145.846	1.24362	705.201	57.4142	4.10995	0.170006	0.0840956	3807.92	5.84569	18.3824	-0.00123065	16.3354	0.727484	17.0255	0.63983	67.5118	1.82605	13.7733	0.275112	0.200196	0.112045	0.208544	0.109392	0.0527294	0.0132359	2.63261	0.298938	8.67723	0.609838	355.257	11.4567	1.40511	0.196117	17.8171	0.503585	0.657363	0.0119747	0.0701354	0.456089
0.800266	785.824	4.325e+07	0.0934836	2.1903e-05	8.0252e-07	4.3379e-05	0.186568	0.0914101	0.45238	59.996	147.886	0.804249	712.006	55.5784	3.94002	0.00106902	0.0840956	3830.48	5.4675	18.2325	0.160065	17.3818	0.806772	17.1894	0.580056	68.0293	1.83846	13.4873	0.416668	0.333273	0.112045	0.222039	0.0136699	0.0937802	-0.000167428	2.51498	0.429801	9.12859	0.751031	357.989	11.9207	1.63284	0.159615	18.581	0.549663	0.692691	0.0119747	0.105753	0.583823
0.801331	804.058	4.24e+07	0.186666	2.1903e-05	8.0252e-07	4.3379e-05	0.0931743	0.367472	0.272998	58.6695	145.554	0.979439	701.799	54.8899	4.30819	0.33783	0.168099	3785.36	4.50943	17.8076	0.160065	16.5334	0.806772	18.0634	0.933264	68.0293	1.60257	13.9033	0.444155	0.333273	0.154243	0.195319	0.0956491	0.0387607	0.0132359	2.48698	0.364369	9.10038	0.686082	360.721	11.675	1.72773	0.171875	18.6573	0.525269	0.728019	0.0708082	0.129216	0.697674
0.802407	797.22	4.295e+07	0.186666	2.1903e-05	8.0252e-07	4.3379e-05	-0.000503805	0.183244	0.0927818	60.3276	147.886	1.68576	735.822	51.4478	4.56307	0.0856768	0.0840956	3785.36	6.14824	18.0326	-0.00123065	16.3071	0.554747	17.3259	0.63983	66.7355	2.05946	13.3312	0.389182	0.36214	0.112045	0.168599	0.136597	0.0387607	0.0132359	2.51498	0.378594	9.66458	0.584423	355.257	12.0572	1.81177	0.220359	17.7917	0.549663	0.717149	0.0119747	0.0348004	0.478304
0.803472	790.382	4.23e+07	0.0934836	2.1903e-05	0.0930857	4.3379e-05	-0.000503805	0.367472	0.182751	60.3276	146.429	1.06843	739.225	57.4142	4.19491	0.170006	0.0840956	3762.8	5.69442	18.3075	0.0792762	15.8829	0.665185	17.3532	0.75666	65.9592	1.77142	13.1752	0.430412	0.315953	0.126111	0.182094	0.0547016	0.0800966	0.026611	2.38335	0.378594	8.8747	0.660668	357.989	11.8388	1.92022	0.208378	17.0788	0.490033	0.738889	0.0237246	0.082008	0.711558
0.804537	788.103	4.355e+07	0.0934836	2.1903e-05	0.0930857	4.3379e-05	-0.000503805	0.367472	0.0927818	55.3533	143.223	1.15741	776.65	51.9067	4.64804	0.0856768	0.0840956	3785.36	5.69442	18.3824	0.0792762	16.3637	0.602887	17.4625	0.609943	67.7705	1.60257	13.4613	0.33146	0.287086	0.0557812	0.316505	0.109392	0.0937802	0.0533331	2.13129	0.404197	9.35427	0.570304	357.989	12.0572	1.5976	0.220359	17.5625	0.479191	0.728019	0.000196792	0.117626	0.594931
0.805602	788.103	4.27e+07	0.000301489	2.1903e-05	8.0252e-07	0.0922578	-0.000503805	0.367472	0.544016	60.3276	143.514	1.59678	776.65	53.5131	3.60018	0.33783	0.0840956	3695.11	4.88762	19.9818	0.160065	16.6748	0.651027	17.2167	0.449641	66.7355	1.79873	13.6433	0.416668	0.244074	0.154243	0.168599	0.0547016	0.0527294	0.0533331	2.54019	0.429801	9.24143	0.609838	355.257	11.8115	1.83617	0.196117	18.1736	0.457507	0.91281	0.0237246	0.082008	0.697674
0.806667	781.265	4.375e+07	0.186666	2.1903e-05	8.0252e-07	4.3379e-05	-0.000503805	0.367472	0.272998	59.3328	149.926	0.451087	803.869	50.5299	4.733	0.00106902	9.20695e-05	3740.23	5.54314	16.858	0.0792762	16.4768	0.696334	17.4625	0.846321	64.9241	1.59016	13.2792	0.358946	0.333273	0.168309	0.289515	0.0684442	0.121147	0.0935992	2.65782	0.284714	9.57995	0.533594	355.257	12.2756	1.58404	0.208378	16.5696	0.443954	0.692691	0.0473641	0.105753	0.594931
0.807743	781.265	4.2e+07	0.0934836	2.1903e-05	8.0252e-07	0.184752	-0.000503805	0.367472	0.182751	62.9806	153.132	0.979439	824.283	56.7257	3.7701	0.170006	9.20695e-05	3695.11	6.2743	17.7327	0.320797	17.3535	0.682176	17.2167	0.713189	62.8539	1.91544	13.5133	0.402925	0.333273	0.112045	0.128653	0.0547016	0.0527294	0.0800833	2.23772	0.378594	8.79007	0.790565	355.257	12.0572	1.72773	0.147354	17.6644	0.525269	0.646493	0.0590862	0.0463903	0.514403
0.808808	792.662	4.12e+07	0.000301489	2.1903e-05	0.0930857	4.3379e-05	-0.000503805	0.274796	0.182751	58.6695	135.645	1.42159	841.295	55.5784	4.10995	0.33783	9.20695e-05	3672.55	4.88762	18.2325	0.240572	16.8728	0.886061	17.4352	0.609943	64.4065	1.85088	13.3052	0.416668	0.315953	0.0557812	0.115428	0.0409589	0.0251626	0.0935992	2.03887	0.338766	9.55174	0.595719	352.525	12.3029	1.70333	0.159615	17.0024	0.606583	0.611166	0.0473641	0.105753	0.583823
0.809873	776.707	4.05e+07	0.279848	2.1903e-05	0.0930857	4.3379e-05	0.0931743	0.183244	0.272998	60.9909	139.434	1.06843	858.307	54.6605	4.90292	0.33783	9.20695e-05	3649.99	4.6607	18.0326	0.0792762	16.2223	0.430151	17.1074	0.699604	63.889	1.95517	12.7332	0.29023	0.200196	0.126111	0.168599	0.0819064	0.066413	0.026611	2.1705	0.298938	9.32606	0.660668	352.525	11.7569	1.48915	0.280268	16.926	0.479191	0.728019	0.0473641	0.011027	0.675459
0.810937	769.869	4.185e+07	0.000301489	0.186452	8.0252e-07	4.3379e-05	-0.000503805	0.550016	0.0927818	60.6592	138.851	0.804249	875.319	55.3489	3.51522	0.00106902	0.0840956	3672.55	4.50943	18.6073	-0.00123065	16.194	0.4613	17.8449	0.63983	63.889	1.83846	13.5913	0.389182	0.258796	0.083913	0.155374	0.0409589	0.066413	0.120349	2.44777	0.389973	9.10038	0.736912	355.257	11.948	1.66809	0.171875	16.3404	0.503585	0.809544	0.0473641	0.0582628	0.561609
0.812002	776.707	4.28e+07	0.0934836	2.1903e-05	0.0930857	4.3379e-05	0.0931743	0.183244	0.45238	52.3687	139.143	1.15741	885.526	51.2183	4.10995	0.00106902	0.336106	3604.87	5.54314	17.4328	0.320797	15.8829	0.696334	16.5065	0.63983	64.4065	1.66713	13.5393	0.471641	0.185762	0.238638	0.195319	0.0136699	0.066413	0.0400987	2.03887	0.310318	8.62081	0.595719	357.989	12.1391	1.74129	0.244602	17.4607	0.443954	0.646493	0.000196792	0.0463903	0.514403
0.813067	790.382	4.22e+07	0.186666	0.0933772	0.0930857	0.0922578	-0.000503805	0.0914101	0.182751	56.3482	133.314	1.15741	905.94	58.1026	4.47811	0.00106902	9.20695e-05	3649.99	5.4675	19.6069	0.0792762	16.3071	0.727484	16.8616	0.683302	63.1127	1.6423	13.5133	0.275112	0.36214	0.112045	0.208544	0.0409589	0.0800966	0.0132359	2.35535	0.338766	9.38248	0.623957	352.525	10.665	1.44307	0.208378	17.3334	0.490033	0.692691	0.0119747	0.0348004	0.572716
0.814144	769.869	4.18e+07	0.0934836	2.1903e-05	8.0252e-07	0.0922578	0.0931743	0.183244	0.182751	53.3636	143.223	0.893235	919.549	54.6605	4.47811	0.0856768	0.0840956	3649.99	6.42558	17.3828	0.160065	15.9395	0.634036	17.2167	0.772962	63.889	2.08677	13.0192	0.317716	0.258796	0.19644	0.155374	0.0684442	0.107464	0.0400987	2.01367	0.324542	9.29785	0.595719	355.257	11.0745	1.65724	0.220359	17.2061	0.376192	0.728019	0.0708082	0.129216	0.617145
0.815208	774.427	4.275e+07	0.0934836	2.1903e-05	8.0252e-07	4.3379e-05	0.0931743	0.0914101	0.544016	50.379	144.68	1.15741	919.549	55.3489	5.24276	0.0856768	9.20695e-05	3604.87	4.15646	16.858	0.160065	15.8829	0.854912	17.9814	0.653415	65.4416	1.69445	13.1232	0.543107	0.287086	0.19644	0.128653	0.0136699	0.0800966	0.066849	2.36935	0.350145	9.12859	0.686082	355.257	11.4567	1.88497	0.11113	16.6714	0.433112	0.717149	0.0590862	0.105753	0.456089
0.816273	778.986	4.165e+07	0.37247	2.1903e-05	0.0930857	0.0922578	-0.000503805	0.367472	0.363522	63.3122	143.514	1.42159	926.354	54.6605	5.95077	0.170006	0.0840956	3582.31	4.6607	15.4836	0.320797	17.1838	0.792614	17.4625	0.743075	62.5952	1.94275	13.7473	0.275112	0.214918	0.126111	0.102203	0.0956491	0.107464	0.0533331	2.03887	0.350145	9.57995	0.81598	352.525	10.9926	1.69249	0.256862	17.4607	0.490033	0.646493	0.0119747	0.0701354	0.642137
0.817338	774.427	4.31e+07	0.186666	2.1903e-05	8.0252e-07	4.3379e-05	-0.000503805	0.367472	0.272998	55.0217	141.766	1.77197	905.94	53.7426	3.94002	0.170006	0.0840956	3604.87	5.4675	17.3078	0.240572	16.4768	0.775623	17.1074	0.830019	64.1478	1.52311	13.2792	0.345203	0.40544	0.097979	0.128653	0.0273565	0.0527294	0.0132359	1.97446	0.418421	8.36692	0.776446	357.989	11.1291	1.53795	0.183857	17.1552	0.549663	0.717149	0.035363	0.0701354	0.514403
0.818403	781.265	4.24e+07	0.186666	2.1903e-05	8.0252e-07	4.3379e-05	-0.000503805	0.0914101	0.182751	56.3482	143.223	1.50779	929.756	54.6605	5.78085	0.0856768	0.336106	3604.87	4.6607	18.3075	0.0792762	16.3071	0.617046	17.2713	0.653415	62.0776	1.48338	13.9033	0.501877	0.229352	0.126111	0.222039	0.0819064	0.0800966	0.026611	2.1453	0.52368	8.67723	0.827276	355.257	11.1564	1.87142	0.208378	16.4677	0.42227	0.738889	0.0119747	0.0582628	0.617145
0.819479	774.427	4.29e+07	0.0934836	2.1903e-05	8.0252e-07	4.3379e-05	-0.000503805	0.367472	0.363522	59.996	134.48	1.3326	933.158	54.2015	5.69589	0.0856768	9.20695e-05	3582.31	6.14824	17.1579	0.160065	16.194	0.571738	17.5444	0.609943	61.5601	1.35426	12.7332	0.29023	0.333273	0.252704	0.115428	0.0547016	0.1488	0.0132359	2.1593	0.444025	9.38248	0.711497	360.721	12.0299	1.58404	0.196117	17.3588	0.525269	0.820414	0.0119747	0.0463903	0.561609
0.820544	767.589	4.145e+07	0.000301489	2.1903e-05	8.0252e-07	0.0922578	-0.000503805	0.183244	0.45238	56.6798	138.851	1.15741	967.182	53.7426	5.1578	0.0856768	9.20695e-05	3559.75	5.19017	18.2325	0.240572	16.1657	0.727484	17.681	0.63983	64.1478	1.5107	13.6693	0.303973	0.156318	0.168309	0.24876	0.0409589	0.066413	0.0132359	2.03887	0.378594	9.52353	0.660668	357.989	12.6851	1.60844	0.123112	16.6205	0.433112	0.749759	0.0119747	0.0348004	0.478304
0.821609	774.427	4.09e+07	0.0934836	0.0933772	8.0252e-07	0.0922578	-0.000503805	0.183244	0.0927818	52.0371	146.72	1.42159	973.987	52.1362	4.47811	0.170006	0.336106	3582.31	4.43379	17.5827	0.160065	16.3071	0.617046	18.0907	0.683302	64.4065	1.57526	13.4613	0.488133	0.229352	0.182375	0.195319	0.0547016	0.107464	0.066849	2.43377	0.429801	9.721	0.494059	355.257	11.8934	1.76568	0.23262	17.2061	0.433112	0.681821	0.035363	0.082008	0.642137
0.822674	769.869	4.285e+07	0.0934836	2.1903e-05	8.0252e-07	4.3379e-05	-0.000503805	0.183244	0.544016	56.6798	147.303	1.06843	990.998	53.0541	5.78085	0.170006	0.168099	3582.31	4.6607	17.6577	0.240572	16.1092	0.585896	17.4625	0.786547	62.3364	1.71928	13.1232	0.232783	0.229352	0.126111	0.208544	0.0273565	0.0800966	0.026611	2.26293	0.324542	8.47976	0.584423	357.989	11.9207	1.89582	0.196117	16.7987	0.514427	0.692691	0.0237246	0.082008	0.653244
0.823738	769.869	4.265e+07	0.186666	2.1903e-05	0.0930857	4.3379e-05	-0.000503805	0.274796	0.182751	54.6901	145.846	1.15741	980.791	54.8899	4.98788	0.254614	0.336106	3559.75	5.03889	16.7331	0.160065	15.9395	0.91721	17.1894	0.726774	63.1127	1.56284	13.2012	0.444155	0.287086	0.126111	0.128653	0.0547016	0.0937802	0.026611	2.13129	0.24574	9.29785	0.686082	355.257	11.8934	1.622	0.135372	17.4861	0.42227	0.842155	0.0119747	0.129216	0.52551
0.824815	776.707	3.97e+07	0.0934836	0.0933772	8.0252e-07	4.3379e-05	-0.000503805	0.274796	0.363522	55.6849	147.594	1.68576	987.596	56.7257	6.20566	0.170006	9.20695e-05	3537.19	5.03889	18.6073	0.240572	16.7031	0.886061	17.8722	0.626245	62.3364	1.79873	12.6031	0.29023	0.347706	0.224572	0.168599	0.0684442	0.0937802	0.0533331	2.09209	0.284714	9.26964	0.570304	352.525	11.9207	1.76568	0.280268	17.7407	0.571347	0.795957	0.0237246	0.0701354	0.583823
0.82588	767.589	4.155e+07	0.186666	0.0933772	0.0930857	4.3379e-05	-0.000503805	0.274796	0.0927818	57.343	138.851	1.3326	970.584	55.1194	4.19491	0.170006	9.20695e-05	3559.75	5.03889	16.5831	0.160065	15.3738	0.854912	17.9268	0.743075	62.8539	1.75901	13.0712	0.402925	0.347706	0.126111	0.208544	0.0273565	0.107464	0.026611	2.09209	0.389973	9.77742	0.725617	357.989	12.4667	1.80093	0.305346	16.1622	0.468349	0.646493	0.0708082	0.0582628	0.572716
0.826944	781.265	4.21e+07	0.0934836	2.1903e-05	8.0252e-07	4.3379e-05	-0.000503805	-0.00042339	0.182751	56.6798	138.56	1.06843	1004.61	53.5131	4.733	0.254614	0.252103	3537.19	4.6607	17.4328	0.160065	16.4203	0.492449	18.1453	0.75666	62.8539	1.6274	13.0192	0.275112	0.17104	0.19644	0.195319	0.0819064	0.0527294	0.026611	2.10609	0.338766	9.21322	0.660668	357.989	11.675	1.76568	0.171875	16.4677	0.514427	0.728019	0.035363	0.0582628	0.572716
0.828009	783.544	4.4e+07	0.000301489	2.1903e-05	8.0252e-07	4.3379e-05	-0.000503805	0.367472	0.724509	61.6541	138.56	1.06843	997.803	55.1194	5.69589	0.0856768	0.0840956	3559.75	4.43379	17.3828	0.0792762	16.0809	0.634036	17.9268	0.743075	60.525	1.89061	12.8372	0.416668	0.333273	0.112045	0.24876	0.0547016	0.066413	0.0533331	2.20971	0.378594	8.53618	0.660668	357.989	11.675	1.53795	0.23262	17.588	0.433112	0.831285	0.0119747	0.082008	0.583823
0.829074	763.031	3.975e+07	0.0934836	0.0933772	8.0252e-07	4.3379e-05	-0.000503805	0.183244	0.272998	58.0063	138.851	1.3326	994.401	51.9067	5.07284	0.00106902	0.0840956	3537.19	5.11453	17.8076	0.0792762	15.6001	0.713325	18.0907	0.566472	62.5952	1.57526	13.3832	0.389182	0.214918	0.19644	0.195319	0.164082	0.134831	0.0935992	2.22372	0.284714	9.18501	0.660668	357.989	12.1664	1.44307	0.196117	17.1297	0.316562	0.795957	0.035363	0.0463903	0.572716
0.83015	758.472	4.265e+07	0.000301489	2.1903e-05	8.0252e-07	4.3379e-05	0.0931743	0.550016	0.272998	56.3482	135.645	0.893235	1014.81	55.5784	4.64804	0.00106902	0.0840956	3537.19	5.99696	16.6581	0.160065	17.5798	0.634036	17.8722	0.726774	62.0776	1.86329	13.1492	0.345203	0.36214	0.140177	0.182094	0.0684442	0.0527294	0.0800833	2.29093	0.458249	8.79007	0.570304	357.989	11.3475	1.75213	0.220359	17.3588	0.479191	0.774217	0.0590862	0.0938806	0.547725
0.831215	774.427	4.2e+07	0.0934836	2.1903e-05	8.0252e-07	4.3379e-05	-0.000503805	0.45734	0.45238	55.3533	141.474	1.59678	997.803	51.6773	4.81796	0.00106902	0.252103	3582.31	5.19017	17.6577	-0.00123065	16.9859	0.475459	17.2986	0.699604	62.8539	1.73417	12.3951	0.303973	0.185762	0.112045	0.168599	0.0819064	0.0387607	0.0132359	1.96045	0.378594	8.98754	0.584423	357.989	11.675	1.76568	0.183857	16.8751	0.408718	0.831285	0.0119747	0.022843	0.686566
0.83228	760.751	4.135e+07	0.279848	0.0933772	8.0252e-07	4.3379e-05	-0.000503805	0.0914101	0.724509	58.3379	138.268	1.42159	997.803	52.5952	5.24276	0.0856768	9.20695e-05	3514.63	4.88762	17.8076	0.160065	16.5334	0.696334	18.3911	0.830019	62.3364	1.6423	12.6291	0.303973	0.229352	0.210506	0.155374	0.0684442	0.0527294	0.0400987	2.20971	0.444025	9.29785	0.674787	363.453	12.0299	1.50271	0.11113	17.588	0.457507	0.692691	0.0237246	0.0348004	0.583823
0.833345	760.751	4.205e+07	0.279848	2.1903e-05	8.0252e-07	4.3379e-05	-0.000503805	0.0914101	0.363522	57.343	136.811	0.893235	1031.83	57.8731	4.39315	0.00106902	0.168099	3537.19	5.4675	18.6823	-0.00123065	16.5051	0.713325	17.4898	0.669717	62.5952	1.61499	13.1492	0.37269	0.244074	0.168309	0.235265	0.0136699	0.0387607	0.026611	2.36935	0.429801	8.73365	0.686082	357.989	12.1391	1.77653	0.123112	17.3079	0.468349	0.657363	0.035363	0.0582628	0.503295
0.83441	765.31	4.145e+07	0.37247	0.0933772	8.0252e-07	4.3379e-05	-0.000503805	0.183244	0.272998	59.3328	143.223	1.3326	1011.41	55.1194	5.41269	0.0856768	0.252103	3537.19	5.69442	17.4328	0.240572	17.0707	0.744474	17.8722	0.580056	63.3715	1.98248	13.2532	0.33146	0.287086	0.140177	0.195319	0.0684442	0.066413	0.0400987	2.1705	0.404197	8.90291	0.674787	360.721	11.2656	1.81177	0.183857	16.0858	0.468349	0.692691	0.0119747	0.022843	0.628253
0.835475	772.148	4.145e+07	0.186666	0.0933772	8.0252e-07	4.3379e-05	-0.000503805	0.274796	0.544016	50.379	136.228	1.06843	1008.01	53.5131	6.20566	0.170006	0.168099	3492.07	4.50943	16.0833	-0.00123065	16.7879	0.744474	17.7629	0.609943	62.8539	1.55043	13.3572	0.529363	0.315953	0.083913	0.222039	0.0273565	0.0800966	0.026611	2.1593	0.350145	8.90291	0.765151	360.721	11.9207	1.63284	0.244602	17.2061	0.479191	0.728019	0.0119747	0.0701354	0.503295
0.836551	772.148	4.2e+07	0.0934836	2.1903e-05	8.0252e-07	4.3379e-05	0.0931743	0.0914101	0.272998	61.9857	148.469	0.715263	1021.62	50.0709	4.64804	0.00106902	9.20695e-05	3514.63	4.58507	15.9334	0.160065	16.2506	0.775623	17.6537	0.699604	62.0776	1.94275	13.2792	0.29023	0.258796	0.140177	0.155374	0.0273565	0.1488	0.026611	2.34134	0.444025	8.73365	0.482764	360.721	12.1391	1.81177	0.147354	16.595	0.490033	0.717149	0.0237246	0.0463903	0.617145
0.837616	760.751	4.155e+07	0.0934836	2.1903e-05	8.0252e-07	4.3379e-05	0.0931743	-0.00042339	0.182751	58.3379	142.348	0.979439	1028.42	53.2836	6.91367	0.170006	0.252103	3537.19	5.24059	19.9068	0.0792762	16.4203	0.792614	17.4625	0.75666	61.8189	1.89061	12.4471	0.416668	0.229352	0.210506	0.195319	0.0409589	0.0527294	0.0400987	2.13129	0.219283	9.1568	0.81598	357.989	11.2656	1.69249	0.135372	16.2386	0.387034	0.589425	0.0119747	0.0582628	0.594931
0.838681	767.589	4.25e+07	0.37247	2.1903e-05	8.0252e-07	4.3379e-05	0.0931743	0.367472	0.272998	54.3584	147.303	1.86095	1025.02	51.6773	5.32773	0.254614	0.0840956	3514.63	4.20688	17.5078	0.0792762	16.4203	0.854912	17.9541	0.55017	63.1127	1.81115	11.511	0.303973	0.229352	0.182375	0.195319	0.0136699	0.0387607	0.066849	2.29093	0.364369	9.12859	0.595719	363.453	12.2756	1.9663	0.196117	17.1042	0.687898	0.646493	0.0237246	0.0582628	0.675459
0.839745	760.751	4.23e+07	0.000301489	0.186452	8.0252e-07	4.3379e-05	-0.000503805	0.0914101	0.182751	54.6901	141.766	0.979439	1035.23	57.6436	4.64804	0.254614	0.0840956	3492.07	4.88762	18.3075	0.160065	16.4768	0.651027	17.599	0.596358	62.3364	1.45855	13.1752	0.416668	0.200196	0.112045	0.168599	0.0409589	0.107464	0.0800833	2.05288	0.404197	9.35427	0.635253	360.721	12.0026	1.72773	0.171875	18.199	0.595741	0.831285	0.0590862	0.0701354	0.503295
0.84081	769.869	4.215e+07	0.186666	2.1903e-05	8.0252e-07	4.3379e-05	0.0931743	-0.00042339	0.182751	56.6798	136.52	1.59678	1042.03	53.972	5.24276	0.00106902	9.20695e-05	3537.19	5.11453	17.3078	0.160065	16.2506	0.91721	17.7629	0.846321	61.8189	1.43124	12.9412	0.358946	0.315953	0.140177	0.182094	0.0409589	0.121147	0.066849	2.22372	0.469628	9.01575	0.635253	357.989	12.4394	1.72773	0.135372	16.7223	0.397876	0.703561	0.0825303	0.0463903	0.664352
0.841887	758.472	4.065e+07	0.186666	2.1903e-05	8.0252e-07	4.3379e-05	-0.000503805	0.550016	0.363522	53.032	142.057	1.68576	1055.64	56.4963	4.30819	0.0856768	0.168099	3514.63	5.03889	16.933	-0.00123065	16.4203	0.696334	18.4458	0.653415	62.0776	1.68203	13.3572	0.247076	0.273229	0.140177	0.155374	0.0956491	0.0251626	0.026611	2.20971	0.429801	8.95933	0.686082	363.453	12.7124	1.5732	0.208378	16.6714	0.503585	0.657363	0.0473641	0.0582628	0.503295
0.842951	769.869	4.14e+07	0.000301489	2.1903e-05	8.0252e-07	4.3379e-05	-0.000503805	0.367472	0.272998	54.0268	145.554	1.42159	1038.63	51.6773	4.98788	0.33783	0.168099	3492.07	4.50943	18.6823	0.0792762	16.901	0.775623	18.3365	0.830019	62.0776	1.75901	13.2012	0.358946	0.258796	0.210506	0.208544	0.0684442	0.121147	0.106834	2.05288	0.338766	8.79007	0.711497	360.721	11.9753	1.5488	0.171875	17.3588	0.42227	0.763347	0.000196792	0.022843	0.547725
0.844016	758.472	4.21e+07	0.0934836	2.1903e-05	8.0252e-07	4.3379e-05	-0.000503805	0.0914101	0.724509	60.3276	137.685	0.451087	1038.63	53.972	5.32773	0.170006	0.0840956	3514.63	4.88762	16.1333	0.240572	17.297	0.806772	18.118	0.699604	60.7838	1.86329	13.1752	0.261094	0.244074	0.26677	0.195319	0.0819064	0.0527294	0.026611	2.47298	0.404197	9.12859	0.468645	357.989	11.9207	1.70333	0.316492	16.9515	0.514427	0.611166	0.0942524	0.0463903	0.503295
0.845081	758.472	4.255e+07	0.000301489	2.1903e-05	8.0252e-07	4.3379e-05	0.0931743	0.642692	0.0927818	57.343	144.68	0.979439	1048.84	53.5131	5.32773	0.0856768	9.20695e-05	3514.63	5.92133	17.4328	0.0792762	17.6646	0.696334	16.807	0.713189	62.3364	1.70686	12.3691	0.430412	0.244074	0.154243	0.168599	0.0273565	0.121147	0.0935992	2.51498	0.364369	9.60816	0.609838	366.185	11.4567	1.75213	0.123112	17.0024	0.560505	0.855742	0.000196792	0.0582628	0.583823
0.846146	774.427	4.245e+07	0.000301489	2.1903e-05	0.0930857	4.3379e-05	0.186568	0.367472	0.363522	52.3687	139.726	1.3326	1025.02	53.7426	6.1207	0.0856768	0.336106	3492.07	5.19017	18.6073	0.160065	15.9395	0.806772	18.6643	0.699604	63.1127	1.6423	13.2792	0.261094	0.141885	0.19644	0.128653	0.0819064	0.134831	0.0132359	2.02767	0.350145	8.79007	0.609838	363.453	11.6205	1.5244	0.280268	17.0024	0.490033	0.774217	0.0237246	0.0463903	0.572716
0.847222	753.914	4.07e+07	0.186666	0.0933772	0.0930857	4.3379e-05	-0.000503805	-0.00042339	0.182751	53.3636	139.726	0.715263	1028.42	54.8899	7.08359	0.170006	0.0840956	3492.07	4.20688	15.7085	-0.00123065	16.7879	0.823763	19.074	0.726774	60.0075	1.83846	12.7332	0.416668	0.347706	0.168309	0.195319	0.0684442	0.0937802	0.066849	2.12009	0.378594	9.49532	0.595719	363.453	12.0572	1.80093	0.183857	16.9515	0.652662	0.564968	0.0237246	0.022843	0.536617
0.848287	758.472	3.98e+07	0.0934836	0.0933772	8.0252e-07	4.3379e-05	0.0931743	0.274796	0.0927818	57.343	132.731	1.50779	1038.63	55.3489	5.07284	0.00106902	0.168099	3537.19	4.43379	16.2083	-0.00123065	17.1556	0.713325	17.9541	0.653415	62.3364	1.74659	13.0452	0.345203	0.301519	0.19644	0.142149	0.0273565	0.0387607	0.0400987	1.92124	0.310318	8.47976	0.559008	360.721	11.8934	1.5244	0.220359	16.926	0.514427	0.749759	0.0237246	0.0701354	0.606038
0.849352	774.427	4.195e+07	0.186666	2.1903e-05	0.0930857	4.3379e-05	0.186568	0.0914101	0.363522	55.6849	138.851	1.42159	1045.44	56.2668	4.90292	0.0856768	9.20695e-05	3537.19	5.03889	18.3824	0.320797	16.1374	0.744474	17.6264	0.772962	62.5952	1.57526	12.9152	0.303973	0.315953	0.19644	0.182094	0.0684442	0.0251626	0.0800833	2.27693	0.284714	10.0595	0.570304	360.721	12.1391	1.56235	0.23262	16.8751	0.630978	0.624753	0.0237246	0.0463903	0.514403
0.850417	772.148	4.085e+07	0.000301489	2.1903e-05	8.0252e-07	4.3379e-05	-0.000503805	0.274796	0.0927818	58.0063	144.389	0.893235	1042.03	53.7426	5.32773	0.33783	0.252103	3537.19	4.88762	18.8073	0.0792762	15.7981	0.585896	17.9541	0.596358	61.5601	1.81115	12.6552	0.471641	0.214918	0.126111	0.195319	0.109392	0.0527294	0.0533331	2.1705	0.378594	9.1568	0.570304	366.185	12.221	1.70333	0.159615	17.2315	0.397876	0.91281	0.0590862	0.022843	0.536617
0.851481	765.31	4.295e+07	0.186666	0.0933772	8.0252e-07	4.3379e-05	-0.000503805	0.367472	0.182751	55.3533	132.731	1.24362	1045.44	52.8247	5.32773	0.254614	0.252103	3514.63	5.24059	19.1071	0.320797	15.996	0.823763	17.6264	0.63983	61.3013	1.66713	12.8112	0.444155	0.36214	0.112045	0.24876	0.0547016	0.0937802	0.066849	2.12009	0.444025	9.10038	0.686082	366.185	12.4667	1.69249	0.23262	16.7478	0.525269	1.00521	0.0237246	0.0701354	0.478304
0.852558	760.751	4.27e+07	0.0934836	2.1903e-05	0.0930857	4.3379e-05	-0.000503805	0.183244	0.182751	52.7003	137.977	1.15741	1048.84	58.5615	4.56307	0.0856768	0.168099	3514.63	4.28252	16.0084	0.0792762	16.4203	0.634036	17.244	0.786547	61.5601	1.5107	12.7332	0.33146	0.376573	0.168309	0.155374	0.0409589	0.0800966	0.066849	2.52619	0.298938	8.81828	0.649372	366.185	11.7023	1.89582	0.244602	16.9769	0.457507	0.635623	0.0473641	0.129216	0.536617
0.853623	760.751	4.235e+07	0.000301489	2.1903e-05	8.0252e-07	4.3379e-05	-0.000503805	0.274796	0.0927818	56.0166	137.977	1.24362	1038.63	54.8899	5.07284	0.0856768	0.168099	3514.63	5.84569	17.9576	0.160065	16.4768	0.682176	17.3259	0.609943	61.5601	1.55043	13.3572	0.317716	0.244074	0.140177	0.155374	0.0273565	0.011422	0.0533331	1.86803	0.378594	8.5926	0.736912	366.185	11.4567	1.69249	0.183857	16.6714	0.560505	0.635623	0.0237246	0.082008	0.467196
0.854688	756.193	4.145e+07	0.186666	2.1903e-05	0.0930857	4.3379e-05	-0.000503805	0.367472	0.363522	53.032	142.64	1.3326	1052.24	53.7426	5.52597	0.33783	0.0840956	3514.63	3.40008	18.7323	0.160065	16.5617	0.585896	18.2272	0.566472	62.3364	1.90302	13.7213	0.29023	0.0541288	0.168309	0.222039	0.136597	0.121147	0.0400987	1.99966	0.310318	8.28229	0.776446	360.721	12.1118	1.48915	0.208378	17.0533	0.584899	0.842155	0.0825303	0.0463903	0.606038
0.855752	758.472	4.1e+07	0.186666	0.0933772	8.0252e-07	4.3379e-05	0.0931743	0.274796	0.182751	51.7055	136.811	1.15741	1065.85	52.5952	5.24276	0.0856768	9.20695e-05	3492.07	5.61878	16.0084	0.0792762	17.0707	0.792614	18.4731	0.75666	61.5601	1.6423	13.0712	0.303973	0.273229	0.154243	0.182094	0.109392	0.0527294	0.066849	2.34134	0.469628	9.01575	0.635253	363.453	12.1118	1.70333	0.171875	16.9515	0.514427	0.763347	0.0473641	0.0701354	0.628253
0.856817	758.472	4.205e+07	0.0934836	2.1903e-05	8.0252e-07	4.3379e-05	0.186568	0.45734	0.272998	54.0268	144.389	1.06843	1065.85	52.1362	5.61093	0.0856768	0.504113	3514.63	4.6607	17.5078	-0.00123065	16.5334	0.682176	18.6096	0.726774	61.0425	1.95517	12.9672	0.430412	0.185762	0.126111	0.195319	0.0409589	0.0387607	0.026611	2.18451	0.350145	8.90291	0.609838	363.453	12.1391	1.41867	0.220359	17.0788	0.468349	0.51877	0.0473641	0.0582628	0.606038
0.857882	767.589	4.175e+07	0.000301489	2.1903e-05	8.0252e-07	4.3379e-05	-0.000503805	0.367472	0.632874	56.3482	142.057	0.804249	1055.64	53.5131	4.733	0.170006	9.20695e-05	3469.51	4.73634	17.7327	0.240572	16.1657	0.775623	18.4184	0.802849	62.3364	1.61499	13.0452	0.416668	0.301519	0.168309	0.208544	0.0684442	0.0387607	0.0533331	2.46177	0.53506	8.53618	0.711497	366.185	12.2483	1.87142	0.159615	16.6714	0.503585	0.657363	0.035363	0.129216	0.561609
0.858958	774.427	4.185e+07	0.0934836	2.1903e-05	8.0252e-07	0.184752	0.0931743	-0.00042339	0.544016	60.9909	139.726	1.24362	1072.65	52.1362	5.07284	0.170006	0.0840956	3537.19	5.19017	17.4328	0.0792762	16.1657	0.602887	17.3259	0.63983	61.8189	1.75901	13.0452	0.444155	0.36214	0.19644	0.289515	0.0684442	0.0527294	-0.000167428	2.31614	0.284714	9.18501	0.751031	363.453	12.3575	1.87142	0.208378	17.2825	0.433112	0.681821	0.0708082	0.0938806	0.675459
0.860023	774.427	4.17e+07	0.279848	0.0933772	8.0252e-07	0.0922578	-0.000503805	0.367472	0.182751	51.0422	145.263	1.42159	1052.24	55.8078	5.78085	0.170006	0.168099	3492.07	5.69442	20.4066	0.160065	16.4768	1.01066	17.5171	0.506698	61.3013	1.57526	12.9932	0.389182	0.244074	0.168309	0.182094	0.0547016	0.011422	0.0400987	1.82882	0.389973	9.10038	0.584423	366.185	12.767	1.64369	0.220359	16.6205	0.468349	0.624753	0.0473641	0.105753	0.572716
0.861088	756.193	4.22e+07	0.37247	2.1903e-05	8.0252e-07	4.3379e-05	0.0931743	0.274796	0.272998	55.0217	145.554	1.86095	1065.85	57.6436	4.90292	0.170006	0.336106	3492.07	4.43379	18.0825	0.160065	16.4768	1.04464	18.2546	0.653415	61.5601	1.83846	13.4093	0.232783	0.244074	0.154243	0.182094	0.0956491	0.0387607	0.120349	2.31614	0.324542	9.01575	0.635253	368.917	11.7296	1.56235	0.244602	17.8935	0.571347	0.635623	0.0590862	0.0463903	0.583823
0.862153	767.589	4.245e+07	0.0934836	2.1903e-05	8.0252e-07	0.0922578	0.0931743	0.274796	0.182751	56.3482	141.766	1.24362	1072.65	54.8899	4.81796	0.254614	0.168099	3514.63	5.84569	17.6577	0.0792762	16.6465	0.634036	18.118	0.830019	61.0425	1.59016	12.9672	0.345203	0.17104	0.154243	0.155374	0.0409589	0.121147	0.0800833	1.98846	0.364369	8.76186	0.623957	368.917	11.8388	1.68164	0.208378	17.5371	0.387034	0.717149	0.035363	0.0463903	0.628253
0.863218	765.31	4.22e+07	0.000301489	0.0933772	8.0252e-07	4.3379e-05	-0.000503805	0.183244	0.272998	61.6541	137.685	1.06843	1059.05	52.5952	6.03574	0.33783	9.20695e-05	3537.19	4.08082	17.9576	0.0792762	16.2788	0.665185	18.6369	0.626245	62.8539	1.87819	13.1492	0.416668	0.185762	0.19644	0.235265	0.0136699	0.066413	0.0533331	2.01367	0.389973	8.84649	0.686082	366.185	12.3029	1.70333	0.208378	17.0533	0.397876	0.795957	0.0237246	0.0938806	0.52551
0.864294	758.472	4.37e+07	0.279848	2.1903e-05	0.0930857	4.3379e-05	0.0931743	0.274796	0.272998	60.6592	145.554	1.42159	1065.85	55.1194	5.1578	0.254614	0.252103	3492.07	4.58507	18.6073	0.160065	15.6284	0.554747	17.3259	0.743075	61.3013	1.73417	12.4991	0.389182	0.376573	0.154243	0.195319	0.0819064	0.0527294	0.066849	2.30213	0.258826	9.01575	0.623957	368.917	12.494	1.5488	0.196117	16.2386	0.457507	0.738889	0.035363	0.0938806	0.492188
0.865359	760.751	4.12e+07	0.0934836	2.1903e-05	8.0252e-07	4.3379e-05	-0.000503805	0.45734	0.45238	55.3533	144.097	1.3326	1031.83	52.8247	5.32773	0.00106902	9.20695e-05	3537.19	5.11453	17.6577	0.320797	16.3354	0.806772	17.8176	0.816434	61.0425	1.75901	13.3312	0.416668	0.258796	0.140177	0.222039	0.0547016	0.121147	0.0533331	2.20971	0.404197	8.98754	0.609838	371.649	11.3202	1.97986	0.196117	16.4168	0.30572	0.795957	0.0708082	0.0938806	0.583823
0.866424	776.707	4.085e+07	0.186666	2.1903e-05	8.0252e-07	4.3379e-05	-0.000503805	-0.00042339	0.632874	61.3225	142.057	0.893235	1076.06	55.8078	5.07284	0.170006	0.168099	3492.07	4.28252	17.9576	0.240572	16.5617	0.602887	18.1453	0.772962	62.0776	1.73417	13.2012	0.317716	0.229352	0.140177	0.235265	0.0273565	0.0527294	0.066849	2.1593	0.364369	8.73365	0.494059	368.917	12.1118	1.41867	0.171875	17.0024	0.443954	0.657363	0.0237246	0.082008	0.444982
0.867488	760.751	4.21e+07	0.000301489	2.1903e-05	8.0252e-07	4.3379e-05	-0.000503805	0.367472	0.272998	59.3328	139.434	0.979439	1086.26	57.8731	5.52597	0.170006	0.0840956	3514.63	5.24059	18.5324	0.240572	16.6182	0.775623	18.6643	0.830019	62.5952	1.6274	12.9672	0.275112	0.244074	0.154243	0.182094	0.0409589	0.134831	0.026611	2.1593	0.389973	9.01575	0.623957	366.185	12.6032	1.53795	0.159615	17.257	0.408718	0.809544	0.0237246	0.022843	0.547725
0.868553	769.869	4.25e+07	0.0934836	0.0933772	8.0252e-07	0.0922578	0.280246	0.0914101	0.45238	51.7055	143.514	1.24362	1069.25	53.0541	4.47811	0.0856768	0.0840956	3492.07	5.77005	17.2329	-0.00123065	14.5537	0.886061	18.0907	0.55017	61.8189	1.5107	12.5511	0.358946	0.200196	0.224572	0.155374	0.0409589	0.107464	0.066849	2.31614	0.324542	8.98754	0.533594	363.453	12.6032	2.0639	0.220359	16.3913	0.443954	0.866612	0.000196792	0.0463903	0.375561
0.86963	765.31	4.13e+07	0.000301489	2.1903e-05	8.0252e-07	0.0922578	-0.000503805	0.0914101	0.363522	55.3533	140.6	1.24362	1065.85	53.972	4.733	0.170006	0.336106	3514.63	5.03889	17.8826	0.240572	16.8728	0.806772	17.2167	0.669717	62.3364	1.45855	12.9152	0.261094	0.214918	0.154243	0.195319	0.0684442	0.107464	0.0400987	1.84283	0.310318	9.55174	0.660668	368.917	12.1937	1.64369	0.147354	17.2825	0.443954	0.738889	0.0119747	0.0701354	0.52551
0.870694	769.869	4.23e+07	0.37247	0.0933772	0.0930857	4.3379e-05	-0.000503805	0.0914101	0.182751	57.6747	142.057	1.24362	1052.24	51.6773	4.64804	0.170006	0.168099	3514.63	4.88762	16.2083	0.160065	15.996	0.509439	18.3092	0.63983	61.3013	1.68203	13.7213	0.37269	0.273229	0.19644	0.27521	0.0819064	0.0387607	0.0132359	2.06688	0.429801	8.98754	0.674787	371.649	12.1118	1.69249	0.196117	16.926	0.36264	0.738889	0.0237246	0.0701354	0.503295
0.871759	767.589	4.16e+07	0.467611	2.1903e-05	8.0252e-07	4.3379e-05	-0.000503805	0.183244	0.272998	58.6695	144.68	0.979439	1048.84	55.8078	5.24276	0.170006	9.20695e-05	3514.63	5.19017	18.4574	0.0792762	16.6182	0.4613	17.7356	0.802849	61.5601	1.59016	12.0571	0.33146	0.315953	0.112045	0.222039	0.0684442	0.0387607	0.0533331	2.23772	0.338766	9.21322	0.623957	368.917	11.9207	1.83617	0.208378	16.5696	0.443954	0.692691	0.035363	0.0938806	0.536617
0.872824	765.31	4.305e+07	0.279848	2.1903e-05	8.0252e-07	4.3379e-05	0.0931743	0.0914101	0.272998	54.6901	138.851	1.42159	1052.24	55.3489	5.78085	0.00106902	0.168099	3514.63	5.11453	19.1071	0.320797	17.0142	0.682176	18.4184	0.669717	60.0075	1.66713	12.1611	0.37269	0.287086	0.182375	0.168599	0.0819064	0.0937802	0.0533331	2.26293	0.310318	8.90291	0.595719	368.917	11.948	1.58404	0.123112	17.1042	0.443954	0.749759	0.035363	0.0938806	0.583823
0.873889	756.193	4.21e+07	0.186666	0.0933772	8.0252e-07	4.3379e-05	-0.000503805	0.274796	0.363522	56.6798	137.394	0.979439	1076.06	52.5952	5.69589	0.0856768	9.20695e-05	3537.19	5.31623	18.0326	0.160065	17.297	0.854912	18.3911	0.903377	61.5601	1.77142	12.5251	0.261094	0.287086	0.19644	0.208544	0.0273565	0.066413	0.0800833	2.51498	0.338766	9.18501	0.674787	368.917	11.948	1.87142	0.208378	17.6898	0.514427	0.785087	0.0473641	0.0582628	0.514403
0.874954	758.472	4.22e+07	0.0934836	2.1903e-05	8.0252e-07	4.3379e-05	-0.000503805	0.642692	0.182751	58.3379	137.685	1.68576	1065.85	52.8247	4.30819	0.254614	0.0840956	3514.63	4.81198	18.0326	0.160065	17.1273	0.869071	18.555	0.743075	61.3013	1.60257	13.1492	0.430412	0.333273	0.182375	0.208544	0.0136699	0.121147	0.0935992	2.01367	0.338766	8.81828	0.649372	368.917	12.5213	1.95546	0.220359	17.0788	0.479191	0.795957	0.0590862	0.105753	0.642137
0.87603	765.31	4.235e+07	0.000301489	2.1903e-05	8.0252e-07	4.3379e-05	-0.000503805	0.367472	0.182751	56.3482	146.137	0.979439	1072.65	52.8247	5.61093	0.170006	9.20695e-05	3492.07	5.11453	19.2571	-0.00123065	17.3535	0.651027	18.0361	0.726774	60.2662	1.71928	13.1492	0.29023	0.200196	0.182375	0.128653	0.150339	0.107464	0.066849	2.1453	0.389973	9.21322	0.700202	371.649	11.675	2.13439	0.183857	17.1042	0.560505	0.717149	0.0708082	0.0938806	0.52551
0.877095	756.193	4.34e+07	0.0934836	2.1903e-05	8.0252e-07	4.3379e-05	-0.000503805	0.367472	0.272998	46.0679	143.806	1.24362	1089.67	54.8899	5.41269	0.170006	0.0840956	3469.51	5.03889	18.0825	0.240572	16.8728	0.727484	17.9814	0.802849	60.7838	1.74659	13.4873	0.444155	0.347706	0.19644	0.142149	0.0409589	0.066413	0.0400987	2.09209	0.298938	8.84649	0.609838	368.917	12.1937	1.50271	0.147354	17.3588	0.514427	0.48616	0.0708082	0.0348004	0.536617
0.87816	767.589	4.16e+07	0.000301489	2.1903e-05	8.0252e-07	4.3379e-05	-0.000503805	0.367472	0.544016	55.3533	140.308	1.24362	1082.86	53.2836	4.81796	0.424108	0.0840956	3537.19	4.28252	16.2833	0.0792762	17.6646	0.617046	19.429	0.786547	61.5601	1.78632	13.5393	0.317716	0.287086	0.083913	0.128653	0.0409589	0.0527294	0.066849	2.22372	0.429801	9.29785	0.533594	366.185	12.6305	1.89582	0.171875	16.8242	0.584899	0.809544	0.035363	0.082008	0.722665
0.879225	769.869	4.195e+07	0.000301489	2.1903e-05	8.0252e-07	4.3379e-05	-0.000503805	0.274796	0.272998	58.0063	135.645	1.59678	1065.85	55.3489	4.10995	0.170006	0.252103	3537.19	4.20688	18.6823	0.0792762	16.0526	0.792614	19.074	0.566472	62.0776	1.6274	13.3832	0.303973	0.156318	0.252704	0.195319	0.0409589	0.0800966	0.066849	2.31614	0.298938	9.1568	0.623957	371.649	12.3029	2.05035	0.196117	16.926	0.376192	0.774217	0.0590862	0.0348004	0.492188
0.880289	756.193	4.195e+07	0.0934836	2.1903e-05	8.0252e-07	0.0922578	-0.000503805	0.0914101	0.363522	52.3687	141.183	1.24362	1059.05	53.2836	6.1207	0.00106902	9.20695e-05	3514.63	5.31623	17.008	0.0792762	17.0707	0.727484	18.5823	0.772962	61.3013	1.74659	13.3052	0.389182	0.273229	0.224572	0.208544	0.0547016	0.0800966	0.026611	2.05288	0.549284	8.8747	0.609838	366.185	12.5486	1.80093	0.123112	16.9515	0.571347	0.717149	0.035363	0.0348004	0.722665
0.881366	765.31	4.23e+07	0.0934836	2.1903e-05	0.18589	4.3379e-05	0.0931743	0.45734	0.0927818	54.0268	135.645	1.15741	1072.65	50.5299	5.86581	0.0856768	0.168099	3492.07	4.20688	16.5831	0.240572	16.5899	0.727484	18.3911	0.653415	60.0075	1.78632	13.5913	0.204746	0.244074	0.182375	0.182094	0.0409589	0.107464	0.0800833	2.35535	0.404197	8.76186	0.635253	377.113	12.7397	1.58404	0.196117	16.7223	0.595741	0.738889	0.0237246	0.117626	0.686566
0.882431	758.472	4.17e+07	0.186666	2.1903e-05	8.0252e-07	4.3379e-05	0.0931743	0.274796	0.0927818	58.0063	142.64	1.06843	1065.85	56.0373	5.61093	0.00106902	9.20695e-05	3514.63	5.99696	17.7327	0.320797	17.4384	0.696334	17.7083	0.713189	62.5952	1.89061	13.4613	0.402925	0.301519	0.083913	0.155374	0.0136699	0.0937802	0.0800833	2.23772	0.166369	8.93112	0.686082	371.649	12.6032	1.74129	0.183857	17.7662	0.490033	0.820414	0.035363	0.0348004	0.492188
0.883495	765.31	4.315e+07	0.0934836	2.1903e-05	8.0252e-07	4.3379e-05	-0.000503805	0.274796	0.182751	61.3225	143.514	1.50779	1069.25	52.5952	4.98788	0.254614	0.336106	3492.07	5.03889	16.4332	0.0792762	16.1657	0.727484	17.6264	0.846321	60.525	1.90302	11.797	0.389182	0.11244	0.154243	0.208544	0.0273565	0.0937802	0.066849	2.23772	0.310318	8.47976	0.609838	371.649	12.4394	1.83617	0.183857	16.6969	0.560505	0.738889	0.0237246	0.0701354	0.536617
0.88456	758.472	4.265e+07	0.0934836	2.1903e-05	0.0930857	0.0922578	-0.000503805	0.0914101	0.182751	57.343	137.103	1.15741	1089.67	53.2836	5.78085	0.0856768	0.168099	3514.63	5.11453	17.3078	0.160065	16.7596	0.617046	18.1453	0.846321	62.0776	1.60257	12.9152	0.317716	0.185762	0.210506	0.155374	0.0547016	0.011422	0.0400987	2.07808	0.324542	8.98754	0.623957	374.381	12.6032	1.69249	0.147354	17.0788	0.42227	0.763347	0.0473641	0.0938806	0.755987
0.885625	767.589	4.08e+07	0.186666	0.0933772	8.0252e-07	0.0922578	0.0931743	0.367472	0.182751	52.3687	135.645	1.77197	1079.46	57.1847	6.46054	0.0856768	0.42011	3492.07	4.50943	17.8826	0.0792762	16.4768	0.571738	18.7189	0.63983	61.3013	1.6274	12.8892	0.247076	0.214918	0.140177	0.128653	0.0409589	0.066413	0.066849	2.20971	0.24574	8.11303	0.570304	374.381	12.8762	1.68164	0.171875	17.7153	0.503585	0.738889	0.0237246	0.0463903	0.536617
0.886701	753.914	4.125e+07	0.000301489	2.1903e-05	8.0252e-07	4.3379e-05	0.186568	0.367472	0.45238	58.0063	136.52	0.804249	1072.65	54.6605	5.52597	0.170006	0.168099	3537.19	5.39187	21.5562	0.56373	48.1237	1.86301	25.1648	1.31636	60.7838	1.31453	12.9152	0.358946	0.287086	0.19644	0.261985	0.0547016	0.918502	0.133865	6.77759	0.828078	87.3832	4.14532	371.649	12.6578	1.64369	0.208378	16.8242	0.387034	0.635623	0.0237246	0.411896	0.547725
0.887766	758.472	4.28e+07	0.0934836	2.1903e-05	8.0252e-07	4.3379e-05	0.0931743	0.367472	0.363522	55.0217	140.308	1.06843	1062.45	56.0373	3.43026	0.170006	0.168099	3559.75	5.84569	24.3051	0.320797	56.0425	2.46051	26.7489	0.976736	60.2662	1.65472	13.5913	0.317716	0.127162	0.140177	0.195319	0.0273565	0.778815	0.0935992	7.2257	1.0642	106.566	4.5689	371.649	12.1664	1.70333	0.147354	15.9076	0.376192	0.681821	0.0237246	0.307304	0.572716
0.888831	778.986	4.18e+07	0.000301489	2.1903e-05	8.0252e-07	4.3379e-05	0.0931743	0.274796	0.632874	58.3379	141.766	1.15741	1062.45	56.0373	5.86581	0.33783	0.0840956	3514.63	4.81198	23.5803	0.885757	55.4768	2.49166	27.022	0.743075	58.9724	1.79873	13.5133	0.275112	0.156318	0.19644	0.24876	0.177825	0.68474	0.133865	6.66556	0.893509	96.9746	4.90776	371.649	12.5213	1.94462	0.208378	17.0533	0.503585	0.809544	0.0119747	0.259531	0.664352
0.889896	783.544	4.275e+07	0.000301489	0.0933772	8.0252e-07	4.3379e-05	0.186568	0.183244	0.182751	57.6747	139.143	1.68576	1079.46	52.8247	4.30819	0.170006	0.336106	3514.63	4.20688	24.1551	0.402716	51.5175	2.14619	25.0282	0.726774	60.0075	1.83846	12.9932	0.488133	0.315953	0.182375	0.235265	0.123134	0.641979	0.0935992	7.05766	0.828078	93.8715	4.28651	371.649	12.2756	1.60844	0.183857	17.2061	0.316562	0.774217	0.0237246	0.295997	0.711558
0.890961	765.31	4.14e+07	0.000301489	2.1903e-05	8.0252e-07	4.3379e-05	0.186568	0.642692	0.272998	60.9909	140.308	1.15741	1052.24	56.4963	5.24276	0.254614	0.168099	3559.75	6.0726	25.9794	0.48181	48.4065	2.0046	25.5744	1.34625	61.0425	1.5107	12.7852	0.261094	0.156318	0.126111	0.235265	0.0409589	0.670487	0.0800833	5.90939	0.973165	88.2295	4.25827	371.649	12.9581	1.66809	0.171875	17.2061	0.479191	0.532358	0.035363	0.295997	0.536617
0.892037	767.589	4.25e+07	0.000301489	2.1903e-05	8.0252e-07	0.0922578	0.186568	0.367472	0.182751	53.3636	133.022	0.893235	1086.26	53.5131	6.29062	0.170006	0.336106	3537.19	4.58507	22.7807	0.320797	48.1237	2.6021	26.0115	1.05281	60.7838	1.81115	13.0452	0.275112	0.200196	0.112045	0.222039	0.0956491	0.505143	0.026611	6.32948	1.0642	82.0233	4.0606	374.381	12.6305	1.65724	0.135372	17.0278	0.595741	0.624753	0.0590862	0.200451	0.503295
0.893102	765.31	4.13e+07	0.0934836	2.1903e-05	8.0252e-07	4.3379e-05	-0.000503805	0.45734	0.632874	56.3482	138.851	1.15741	1062.45	52.8247	6.1207	0.0856768	9.20695e-05	3559.75	5.11453	22.9306	0.320797	46.4268	1.65629	25.6564	0.919679	61.0425	1.77142	13.1752	0.345203	0.273229	0.140177	0.208544	0.0819064	0.627725	0.0935992	5.90939	0.893509	78.6381	3.83469	371.649	12.4667	1.72773	0.159615	16.8496	0.340956	0.774217	0.0237246	0.223913	0.561609
0.894167	783.544	4.17e+07	0.000301489	2.1903e-05	0.0930857	4.3379e-05	0.0931743	0.367472	0.0927818	56.6798	138.56	1.59678	1038.63	57.4142	4.81796	0.170006	0.168099	3514.63	5.4675	22.0809	0.160065	44.7299	1.69028	25.1921	0.919679	59.2312	1.71928	12.5511	0.33146	0.17104	0.19644	0.24876	0.0684442	0.490889	0.120349	5.5453	0.998768	72.4319	3.43935	374.381	12.1391	1.75213	0.220359	16.7223	0.525269	0.611166	0.0708082	0.271404	0.653244
0.895231	772.148	4.175e+07	0.000301489	2.1903e-05	8.0252e-07	0.0922578	-0.000503805	0.183244	0.182751	57.0114	150.8	0.540072	1062.45	55.1194	6.20566	0.170006	0.252103	3537.19	4.20688	23.0805	0.402716	41.3362	1.72142	25.0828	1.07998	60.2662	1.94275	12.9152	0.358946	0.258796	0.238638	0.261985	0.0409589	0.602069	0.120349	5.32125	0.748422	70.1751	3.35464	374.381	11.8934	1.92022	0.147354	16.5441	0.433112	0.600295	0.0119747	0.129216	0.408883
0.896296	772.148	4.14e+07	0.0934836	2.1903e-05	8.0252e-07	4.3379e-05	-0.000503805	0.550016	0.0927818	59.6644	143.806	0.804249	1072.65	52.5952	4.81796	0.170006	0.168099	3514.63	6.2743	21.7061	-0.00123065	41.0533	1.54869	23.7445	0.846321	59.7487	2.00731	13.1752	0.389182	0.258796	0.140177	0.195319	0.0409589	0.476636	0.066849	5.43327	0.444025	64.251	3.21344	377.113	12.2483	1.87142	0.23262	16.6205	0.408718	0.763347	0.0237246	0.200451	0.514403
0.897361	772.148	4.17e+07	0.000301489	0.0933772	8.0252e-07	4.3379e-05	0.0931743	0.183244	0.182751	55.3533	142.931	1.42159	1062.45	55.1194	6.20566	0.0856768	0.168099	3537.19	5.03889	21.6311	0.402716	40.2049	1.42126	23.8264	0.949566	60.2662	1.79873	12.6552	0.488133	0.17104	0.140177	0.182094	0.0273565	0.476636	0.0400987	4.34102	0.799629	63.1226	2.8181	377.113	12.9854	1.93106	0.280268	17.0788	0.42227	0.646493	0.0119747	0.188578	0.467196
0.898438	756.193	4.3e+07	0.186666	0.0933772	8.0252e-07	4.3379e-05	-0.000503805	0.642692	0.0927818	53.3636	138.56	1.42159	1072.65	55.5784	6.03574	0.507602	0.252103	3492.07	5.31623	20.4066	0.320797	38.2252	1.48356	23.0343	0.919679	59.2312	1.56284	12.8892	0.317716	0.214918	0.154243	0.24876	0.0819064	0.476636	0.0935992	4.50906	0.708595	58.3269	2.50748	371.649	12.7397	1.622	0.147354	17.6898	0.433112	0.774217	0.0119747	0.235786	0.653244
0.899502	758.472	4.14e+07	0.0934836	2.1903e-05	8.0252e-07	4.3379e-05	-0.000503805	0.274796	0.363522	61.6541	132.731	0.893235	1059.05	56.0373	5.1578	0.00106902	0.168099	3514.63	5.54314	20.6315	0.240572	36.5283	1.65629	23.3075	0.876208	62.0776	1.79873	13.6693	0.29023	0.156318	0.19644	0.261985	0.0819064	0.382561	0.0533331	4.42504	0.774026	54.3775	2.78986	374.381	11.675	1.622	0.183857	16.5186	0.584899	0.624753	0.0473641	0.200451	0.444982
0.900567	767.589	4.18e+07	0.0934836	2.1903e-05	0.0930857	4.3379e-05	-0.000503805	0.45734	0.0927818	57.343	138.56	1.15741	1052.24	52.8247	7.33847	0.0856768	0.0840956	3514.63	4.43379	20.1817	0.160065	34.2658	1.70443	23.4987	0.683302	61.5601	1.57526	13.3052	0.275112	0.185762	0.140177	0.182094	0.0409589	0.368307	0.0533331	4.08896	0.589112	52.1207	2.36628	377.113	12.5759	1.5244	0.220359	17.1297	0.503585	0.717149	0.0237246	0.152961	0.561609
0.901632	767.589	4.11e+07	0.186666	0.0933772	0.18589	4.3379e-05	0.0931743	0.183244	0.544016	56.0166	141.183	1.50779	1062.45	54.6605	5.1578	0.00106902	0.168099	3537.19	3.85391	19.2571	0.724743	33.7002	1.27967	22.1057	0.919679	61.0425	1.6423	12.9412	0.37269	0.244074	0.112045	0.155374	0.0136699	0.490889	0.0132359	4.257	0.708595	50.4281	2.6882	374.381	12.6578	1.60844	0.196117	17.1297	0.387034	0.692691	0.0473641	0.176706	0.433874
0.902697	767.589	4.05e+07	0.186666	2.1903e-05	0.0930857	0.0922578	0.0931743	0.550016	0.272998	56.0166	140.017	1.59678	1076.06	56.7257	3.85506	0.170006	0.0840956	3514.63	5.03889	18.5324	0.160065	33.1346	1.29666	22.1876	1.03651	60.0075	1.98248	13.0972	0.303973	0.200196	0.0698471	0.208544	0.0684442	0.368307	0.0800833	4.22899	0.682991	45.3503	2.54701	377.113	12.3302	1.68164	0.183857	17.2061	0.503585	0.842155	0.0119747	0.188578	0.664352
0.903773	769.869	4.27e+07	0.000301489	2.1903e-05	0.0930857	0.0922578	-0.000503805	0.367472	0.363522	60.6592	141.766	1.06843	1065.85	53.5131	4.733	0.0856768	0.252103	3537.19	5.24059	21.1313	0.160065	32.2861	1.43825	21.4229	0.772962	61.5601	1.61499	12.5771	0.29023	0.301519	0.126111	0.142149	0.0684442	0.368307	0.0935992	4.56507	0.643163	44.7861	1.91729	379.845	11.8934	1.56235	0.147354	16.8496	0.443954	0.842155	0.0237246	0.105753	0.642137
0.904838	783.544	4.24e+07	0.000301489	0.0933772	8.0252e-07	4.3379e-05	-0.000503805	0.183244	0.182751	57.0114	135.645	0.804249	1048.84	53.972	4.19491	0.254614	9.20695e-05	3537.19	5.03889	19.9068	-0.00123065	29.458	1.20038	21.3136	1.07998	59.7487	1.68203	13.0192	0.488133	0.156318	0.154243	0.142149	0.0819064	0.299889	0.0533331	4.03294	0.748422	41.4009	2.53289	374.381	12.4394	1.72773	0.269122	17.8935	0.538821	0.866612	0.000196792	0.223913	0.514403
0.905903	769.869	4.185e+07	0.0934836	0.186452	8.0252e-07	4.3379e-05	0.0931743	0.274796	0.363522	58.6695	141.766	1.24362	1079.46	52.3657	4.98788	0.0856768	0.168099	3537.19	5.31623	19.9068	0.160065	30.0236	1.37312	21.8326	0.683302	61.0425	1.55043	13.1752	0.416668	0.273229	0.238638	0.327301	0.0684442	0.230901	0.0800833	4.03294	0.563508	38.862	1.91729	377.113	12.5759	1.69249	0.135372	17.6898	0.503585	0.692691	0.0237246	0.129216	0.547725
0.906968	774.427	4.23e+07	0.000301489	2.1903e-05	8.0252e-07	4.3379e-05	-0.000503805	0.73256	0.0927818	53.3636	143.223	1.24362	1055.64	56.7257	4.81796	0.254614	0.336106	3514.63	5.4675	21.5562	0.48181	29.458	1.39011	21.3956	0.786547	59.7487	1.95517	14.1113	0.430412	0.17104	0.238638	0.222039	0.0409589	0.314143	0.0400987	3.4168	0.603336	39.7083	2.0726	377.113	12.5213	1.69249	0.256862	17.4098	0.468349	0.564968	0.035363	0.200451	0.733773
0.908032	769.869	4.24e+07	0.0934836	2.1903e-05	8.0252e-07	4.3379e-05	-0.000503805	0.45734	0.182751	52.3687	133.897	0.979439	1065.85	54.8899	5.86581	0.33783	9.20695e-05	3514.63	4.00518	21.7811	0.320797	28.6095	1.32781	21.0132	0.830019	60.525	1.70686	13.6693	0.317716	0.141885	0.19644	0.208544	0.123134	0.258553	0.066849	3.52882	0.628939	36.3231	1.84104	379.845	12.5759	1.69249	0.196117	17.6898	0.443954	0.600295	0.0237246	0.117626	0.606038
0.909109	778.986	4.295e+07	0.279848	2.1903e-05	8.0252e-07	4.3379e-05	0.0931743	0.367472	0.182751	59.6644	146.137	1.86095	1089.67	54.2015	6.29062	0.170006	0.168099	3559.75	6.57685	19.407	0.240572	27.6762	1.45241	20.74	0.726774	60.2662	1.70686	12.9412	0.389182	0.301519	0.154243	0.222039	0.0819064	0.203534	0.026611	3.22075	0.53506	33.7842	1.7761	379.845	12.1118	1.76568	0.269122	17.2315	0.376192	0.749759	0.035363	0.105753	0.628253
0.910174	774.427	4.175e+07	0.0934836	2.1903e-05	8.0252e-07	4.3379e-05	-0.000503805	0.367472	0.632874	53.032	141.474	1.59678	1076.06	55.5784	5.61093	0.170006	0.0840956	3514.63	4.73634	18.6823	0.0792762	26.9692	1.08995	21.8053	0.683302	59.2312	1.55043	12.8112	0.358946	0.244074	0.26677	0.27521	0.150339	0.285636	0.0533331	3.58484	0.429801	33.5021	1.67444	382.577	12.0845	1.66809	0.196117	17.6644	0.560505	0.635623	0.0237246	0.0938806	0.628253
0.911238	767.589	4.3e+07	0.186666	2.1903e-05	8.0252e-07	4.3379e-05	0.0931743	0.45734	0.544016	58.0063	136.811	0.893235	1072.65	54.6605	4.90292	0.00106902	0.42011	3514.63	5.03889	17.1579	0.320797	25.6117	1.27967	21.2863	0.919679	61.0425	1.79873	13.8253	0.317716	0.156318	0.168309	0.222039	0.0684442	0.24487	0.066849	3.38879	0.469628	29.8347	1.88058	374.381	12.9581	1.83617	0.208378	18.0972	0.503585	0.635623	0.0237246	0.082008	0.536617
0.912303	788.103	4.165e+07	0.186666	2.1903e-05	0.0930857	4.3379e-05	-0.000503805	0.183244	0.45238	55.3533	147.594	0.979439	1072.65	53.0541	5.95077	0.00106902	0.0840956	3559.75	5.4675	17.8076	0.320797	26.4601	1.13809	20.4396	0.903377	60.525	1.81115	12.3431	0.345203	0.214918	0.210506	0.222039	0.0273565	0.230901	0.066849	3.13673	0.589112	29.5526	1.62361	379.845	12.767	1.80093	0.244602	17.6644	0.571347	0.763347	0.0237246	0.152961	0.456089
0.913368	788.103	4.225e+07	0.279848	0.0933772	8.0252e-07	4.3379e-05	-0.000503805	0.367472	0.182751	55.6849	143.223	0.804249	1082.86	53.5131	4.90292	0.254614	0.168099	3514.63	3.92954	17.9576	-0.00123065	25.64	0.91721	20.822	0.75666	58.9724	1.6274	12.9932	0.345203	0.391007	0.112045	0.168599	0.0684442	0.217218	0.0935992	3.16474	0.271912	29.2705	1.67444	377.113	12.6851	1.81177	0.147354	17.4607	0.443954	0.646493	0.0237246	0.082008	0.653244
0.914444	781.265	4.145e+07	0.0934836	2.1903e-05	8.0252e-07	4.3379e-05	0.0931743	0.367472	0.182751	48.7209	141.766	0.979439	1055.64	53.5131	5.95077	0.00106902	0.168099	3537.19	3.70263	20.7565	0.240572	26.2905	0.979508	20.4942	0.772962	60.2662	1.6423	12.8372	0.430412	0.273229	0.26677	0.128653	0.0273565	0.230901	0.066849	3.13673	0.498077	27.9447	1.39205	379.845	12.5486	1.69249	0.220359	17.7407	0.64182	0.774217	0.035363	0.105753	0.642137
0.915509	778.986	4.335e+07	0.0934836	2.1903e-05	0.0930857	4.3379e-05	0.0931743	0.183244	0.363522	54.3584	138.268	1.68576	1065.85	54.6605	3.7701	0.0856768	0.0840956	3514.63	5.19017	17.4328	0.160065	25.2723	0.837921	20.6035	0.772962	59.2312	1.6274	13.0452	0.317716	0.258796	0.140177	0.195319	0.0956491	0.230901	0.026611	2.85667	0.389973	25.8007	1.30169	382.577	12.6032	1.39427	0.171875	17.4352	0.397876	0.681821	0.0237246	0.117626	0.628253
0.916574	778.986	4.285e+07	0.0934836	0.0933772	8.0252e-07	0.0922578	-0.000503805	0.73256	0.544016	57.6747	140.308	1.06843	1065.85	54.431	6.63046	0.0856768	0.0840956	3514.63	4.08082	17.2329	0.402716	24.4804	1.21737	20.1665	0.919679	60.0075	1.90302	13.1232	0.345203	0.0832845	0.140177	0.195319	0.0409589	0.1488	0.0800833	3.02471	0.574887	25.3211	1.10966	382.577	12.8216	1.88497	0.256862	16.9515	0.538821	0.657363	0.0473641	0.0938806	0.492188
0.917639	769.869	4.175e+07	0.279848	2.1903e-05	8.0252e-07	4.3379e-05	-0.000503805	0.367472	0.272998	57.6747	147.011	1.15741	1055.64	51.6773	5.07284	0.0856768	0.0840956	3514.63	4.58507	19.332	0.160065	23.3775	1.02765	19.7295	0.846321	60.525	1.74659	12.7072	0.51562	0.127162	0.112045	0.155374	0.0956491	0.230901	0.066849	3.08072	0.574887	24.6159	1.49371	382.577	12.6851	1.56235	0.294201	17.0533	0.503585	0.809544	0.0473641	0.082008	0.697674
0.918704	767.589	4.13e+07	0.0934836	2.1903e-05	8.0252e-07	4.3379e-05	-0.000503805	0.367472	0.363522	54.0268	140.308	1.24362	1048.84	54.431	5.32773	0.0856768	9.20695e-05	3514.63	5.11453	15.8584	0.160065	22.727	0.869071	20.0299	0.743075	60.0075	1.75901	12.2391	0.303973	0.315953	0.182375	0.208544	0.0409589	0.217218	0.0800833	2.78945	0.643163	22.8951	1.29039	382.577	12.494	1.78737	0.183857	17.4352	0.443954	0.543228	0.0237246	0.117626	0.536617
0.919769	790.382	4.185e+07	0.279848	2.1903e-05	8.0252e-07	0.0922578	0.0931743	0.274796	0.182751	52.0371	137.394	1.59678	1055.64	55.3489	4.56307	0.170006	0.0840956	3514.63	4.81198	19.1821	0.0792762	24.3108	0.948359	20.4942	0.933264	61.0425	1.86329	13.2012	0.402925	0.244074	0.210506	0.128653	0.0819064	0.230901	0.066849	3.13673	0.458249	22.3027	1.10966	385.309	12.2483	1.5244	0.208378	17.0533	0.42227	0.717149	0.035363	0.0938806	0.572716
0.920845	776.707	4.19e+07	0.0934836	2.1903e-05	8.0252e-07	0.0922578	-0.000503805	0.274796	0.724509	59.0011	146.137	1.86095	1048.84	53.7426	6.03574	0.0856768	0.0840956	3559.75	5.11453	18.6823	-0.00123065	21.822	0.934201	20.6581	0.726774	59.4899	1.68203	13.1232	0.303973	0.17104	0.182375	0.168599	0.0409589	0.18985	0.160616	2.88467	0.429801	21.1178	1.17461	382.577	13.504	1.60844	0.208378	17.6898	0.479191	0.728019	0.035363	0.0938806	0.547725
0.92191	765.31	4.065e+07	0.000301489	2.1903e-05	8.0252e-07	4.3379e-05	-0.000503805	0.183244	0.182751	54.0268	131.565	1.15741	1055.64	52.5952	4.30819	0.0856768	0.0840956	3537.19	5.24059	18.0326	0.160065	22.5008	0.775623	19.7841	0.889792	61.3013	1.56284	12.6031	0.317716	0.229352	0.224572	0.102203	0.0684442	0.230901	0.0132359	3.19274	0.404197	19.8484	1.30169	379.845	13.0127	1.83617	0.183857	17.1806	0.595741	0.624753	0.0237246	0.0701354	0.606038
0.922975	774.427	4.225e+07	0.000301489	2.1903e-05	8.0252e-07	4.3379e-05	0.186568	0.0914101	0.182751	59.996	135.354	1.15741	1069.25	54.8899	4.98788	0.0856768	0.168099	3537.19	5.61878	17.5827	0.0792762	21.4261	0.96535	20.4123	0.963151	61.5601	1.61499	13.3572	0.471641	0.11244	0.112045	0.235265	0.0547016	0.217218	0.0533331	2.76424	0.469628	20.1023	1.21132	385.309	12.9581	1.77653	0.171875	17.3843	0.351798	0.635623	0.0473641	0.0701354	0.594931
0.924039	769.869	4.23e+07	0.000301489	2.1903e-05	8.0252e-07	4.3379e-05	-0.000503805	0.367472	0.363522	60.6592	143.806	1.50779	1089.67	53.5131	5.32773	0.170006	0.0840956	3537.19	4.28252	18.9572	0.160065	21.9068	0.886061	19.6748	0.713189	59.4899	1.73417	12.8632	0.389182	0.36214	0.154243	0.0754828	0.0409589	0.176167	0.0132359	2.96869	0.498077	18.4943	1.10966	382.577	12.767	1.76568	0.256862	16.7223	0.387034	0.600295	0.0473641	0.117626	0.722665
0.925104	783.544	4.185e+07	0.186666	2.1903e-05	0.278975	4.3379e-05	-0.000503805	0.274796	0.0927818	56.0166	136.228	1.15741	1062.45	54.2015	4.98788	0.0856768	9.20695e-05	3514.63	4.88762	18.2325	0.0792762	21.3412	0.806772	19.6475	0.713189	61.3013	1.87819	12.4731	0.444155	0.258796	0.168309	0.235265	0.0547016	0.18985	0.0400987	2.52619	0.483853	19.2842	1.09837	382.577	12.221	1.58404	0.208378	17.7662	0.479191	0.564968	0.0237246	0.082008	0.733773
0.926181	785.824	4.215e+07	0.0934836	2.1903e-05	0.0930857	4.3379e-05	0.0931743	0.274796	0.363522	58.3379	140.891	1.50779	1055.64	55.5784	4.98788	0.33783	0.252103	3514.63	5.11453	17.5827	-0.00123065	21.1998	0.96535	20.4942	0.889792	61.3013	1.39399	12.9932	0.488133	0.229352	0.154243	0.195319	0.0684442	0.121147	0.026611	2.61861	0.498077	17.6198	1.05883	382.577	13.1765	1.39427	0.256862	17.6389	0.560505	0.703561	0.035363	0.117626	0.52551
0.927245	776.707	4.065e+07	0.000301489	2.1903e-05	8.0252e-07	4.3379e-05	-0.000503805	0.45734	0.272998	50.7106	141.183	0.979439	1082.86	55.8078	4.98788	0.0856768	0.0840956	3514.63	4.88762	17.6577	0.0792762	20.719	0.979508	21.0132	0.876208	59.7487	1.74659	13.9813	0.345203	0.141885	0.224572	0.261985	0.0547016	0.0937802	0.0533331	2.30213	0.469628	17.507	1.05883	385.309	12.767	1.76568	0.23262	17.3079	0.712292	0.842155	0.0119747	0.0582628	0.572716
0.92831	781.265	4.135e+07	0.0934836	2.1903e-05	8.0252e-07	0.0922578	-0.000503805	0.274796	0.182751	51.3739	138.851	1.24362	1069.25	55.1194	5.86581	0.00106902	0.168099	3537.19	4.6607	18.2325	0.0792762	21.8786	0.823763	20.6035	0.859906	61.3013	1.78632	12.4211	0.218765	0.258796	0.182375	0.208544	0.0547016	0.18985	0.0935992	2.31614	0.444025	17.7326	1.08425	385.309	12.4667	1.82533	0.196117	17.5116	0.42227	0.809544	0.0473641	0.082008	0.492188
0.929375	778.986	4.345e+07	0.000301489	2.1903e-05	8.0252e-07	4.3379e-05	0.186568	0.550016	0.0927818	53.032	140.308	1.3326	1052.24	56.7257	5.32773	0.170006	9.20695e-05	3514.63	5.4675	16.5831	-0.00123065	20.6342	1.02765	19.9753	0.772962	60.2662	1.66713	12.8892	0.345203	0.156318	0.140177	0.208544	0.0819064	0.134831	0.0800833	2.35535	0.444025	17.0274	0.957174	382.577	12.2756	1.69249	0.171875	17.3843	0.443954	0.795957	0.035363	0.082008	0.572716
0.93044	776.707	4.11e+07	0.0934836	0.0933772	8.0252e-07	0.184752	-0.000503805	0.274796	0.45238	54.6901	131.565	1.3326	1076.06	54.6605	5.32773	0.0856768	0.0840956	3492.07	6.34994	17.4328	0.160065	20.9453	1.07579	19.8933	0.786547	60.0075	1.32695	12.7852	0.29023	0.36214	0.210506	0.222039	0.0819064	0.0800966	0.0533331	2.31614	0.574887	15.8144	1.21132	385.309	13.0127	1.86057	0.183857	16.5186	0.490033	0.831285	0.035363	0.0701354	0.686566
0.931516	778.986	4.15e+07	0.000301489	0.0933772	8.0252e-07	4.3379e-05	0.186568	0.0914101	0.182751	54.3584	139.143	1.77197	1076.06	54.431	6.46054	0.254614	0.252103	3514.63	4.43379	19.407	0.0792762	20.1251	0.792614	19.8933	0.626245	59.4899	1.66713	12.9672	0.317716	0.156318	0.097979	0.222039	0.0684442	0.0937802	0.106834	2.60461	0.483853	15.6733	0.957174	388.041	12.4394	1.75213	0.269122	17.6644	0.376192	0.820414	0.0825303	0.117626	0.514403
0.932581	765.31	4.19e+07	0.186666	2.1903e-05	0.0930857	4.3379e-05	-0.000503805	0.367472	0.544016	54.6901	140.308	0.893235	1076.06	54.8899	6.37558	0.170006	0.0840956	3537.19	5.4675	17.6577	0.0792762	19.4464	0.775623	20.0845	0.609943	60.0075	1.70686	12.7852	0.317716	0.17104	0.112045	0.235265	0.0273565	0.18985	0.0533331	2.25172	0.509456	15.0527	1.10966	385.309	13.0127	1.83617	0.196117	16.4932	0.525269	0.703561	0.000196792	0.0348004	0.536617
0.933646	772.148	4.13e+07	0.279848	2.1903e-05	8.0252e-07	4.3379e-05	0.186568	0.274796	0.363522	55.0217	144.68	1.24362	1069.25	56.4963	4.90292	0.00106902	0.0840956	3537.19	5.31623	19.1071	0.240572	21.1998	0.775623	20.5762	0.772962	60.525	1.96758	13.3052	0.275112	0.200196	0.210506	0.208544	0.0684442	0.134831	0.0533331	2.1593	0.350145	15.1373	0.90352	390.773	12.3302	1.74129	0.171875	17.2315	0.503585	0.657363	0.035363	0.0348004	0.594931
0.934711	792.662	4.38e+07	0.000301489	2.1903e-05	0.0930857	0.0922578	-0.000503805	0.274796	0.0927818	55.3533	138.851	1.06843	1062.45	58.1026	6.5455	0.00106902	0.0840956	3559.75	6.0726	17.008	0.0792762	20.8039	0.96535	19.8933	0.626245	60.525	1.74659	12.9932	0.317716	0.273229	0.224572	0.182094	0.0684442	0.121147	0.066849	2.51498	0.350145	14.7988	0.751031	388.041	12.5759	1.60844	0.196117	17.3843	0.514427	0.749759	0.0825303	0.0938806	0.617145
0.935775	776.707	4.29e+07	0.0934836	2.1903e-05	8.0252e-07	0.0922578	-0.000503805	0.0914101	0.182751	53.6952	133.897	1.15741	1065.85	55.3489	5.52597	0.170006	0.0840956	3537.19	5.03889	18.6073	0.320797	20.8887	0.837921	20.303	0.743075	60.0075	1.74659	13.0192	0.317716	0.156318	0.140177	0.195319	0.0409589	0.0800966	0.0533331	2.44777	0.418421	13.9525	1.03342	385.309	13.5313	1.68164	0.171875	17.2061	0.514427	0.657363	0.035363	0.0582628	0.583823
0.936852	776.707	4.305e+07	0.0934836	2.1903e-05	8.0252e-07	0.0922578	-0.000503805	0.367472	0.272998	56.0166	138.851	1.3326	1076.06	54.2015	6.03574	0.170006	0.168099	3514.63	4.43379	17.8076	0.160065	19.6443	0.744474	19.6202	0.830019	59.2312	1.75901	13.4093	0.358946	0.156318	0.19644	0.261985	0.0956491	0.121147	0.0800833	2.40856	0.483853	13.7268	0.81598	382.577	12.9581	1.77653	0.135372	17.4352	0.503585	0.91281	0.0119747	0.117626	0.503295
0.937917	776.707	4.18e+07	0.000301489	2.1903e-05	0.0930857	4.3379e-05	-0.000503805	0.45734	0.272998	57.6747	138.851	1.06843	1059.05	54.6605	5.24276	0.00106902	0.0840956	3559.75	5.77005	18.4574	-0.00123065	20.2382	0.806772	19.9207	0.743075	61.0425	1.78632	13.1232	0.33146	0.244074	0.097979	0.155374	0.0819064	0.121147	0.066849	2.69703	0.350145	14.15	0.841395	390.773	13.2038	1.76568	0.147354	16.8496	0.457507	0.763347	0.035363	0.117626	0.675459
0.938981	774.427	4.185e+07	0.0934836	0.0933772	8.0252e-07	4.3379e-05	0.0931743	0.274796	0.272998	56.3482	137.103	0.979439	1086.26	52.1362	5.07284	0.0856768	0.0840956	3537.19	5.39187	17.8076	0.240572	19.9554	0.886061	19.2105	0.859906	59.7487	1.87819	13.1752	0.416668	0.258796	0.19644	0.208544	0.0409589	0.0800966	0.066849	2.55419	0.469628	13.8679	0.725617	390.773	12.494	1.80093	0.208378	17.5625	0.36264	0.763347	0.0708082	0.0701354	0.583823
0.940046	778.986	4.15e+07	0.0934836	2.1903e-05	8.0252e-07	4.3379e-05	-0.000503805	0.183244	0.272998	59.0011	140.017	1.59678	1072.65	55.5784	4.90292	0.254614	0.168099	3514.63	5.11453	18.4574	0.0792762	20.1251	0.91721	19.8114	0.626245	60.2662	1.6423	13.5913	0.275112	0.244074	0.182375	0.168599	0.0547016	0.121147	0.0400987	2.39456	0.389973	13.755	0.649372	385.309	12.9854	1.87142	0.123112	18.0717	0.584899	0.90194	0.0473641	0.0938806	0.606038
0.941111	783.544	4.23e+07	0.186666	2.1903e-05	0.0930857	4.3379e-05	-0.000503805	0.367472	0.182751	49.7158	142.64	1.24362	1072.65	56.4963	5.86581	0.33783	0.168099	3537.19	5.19017	19.1071	0.160065	19.6443	0.682176	19.3198	0.802849	59.4899	1.77142	13.0972	0.275112	0.17104	0.210506	0.195319	0.0547016	0.162483	0.0400987	2.5934	0.404197	12.7677	0.86681	388.041	12.494	1.74129	0.280268	17.2061	0.538821	0.831285	0.000196792	0.0463903	0.456089
0.942176	785.824	4.1e+07	0.000301489	2.1903e-05	8.0252e-07	4.3379e-05	0.0931743	0.274796	0.182751	50.379	134.771	0.979439	1059.05	54.2015	5.32773	0.33783	0.0840956	3537.19	4.58507	17.8826	-0.00123065	18.7959	0.91721	19.8387	0.669717	60.2662	1.6274	13.7733	0.345203	0.214918	0.097979	0.289515	0.0409589	0.107464	0.066849	2.55419	0.404197	14.1218	0.968469	390.773	12.9854	1.82533	0.196117	17.0278	0.560505	0.774217	0.0119747	0.0582628	0.617145
0.943252	778.986	4.145e+07	0.186666	2.1903e-05	0.0930857	4.3379e-05	0.186568	0.642692	0.182751	52.0371	130.691	1.06843	1082.86	53.5131	5.78085	0.00106902	0.336106	3492.07	5.03889	18.3824	-0.00123065	19.4181	0.682176	20.0572	0.743075	59.4899	1.60257	13.1492	0.444155	0.156318	0.168309	0.195319	0.0273565	0.121147	0.066849	2.1705	0.338766	12.7959	0.841395	385.309	12.5486	1.622	0.183857	16.8496	0.397876	0.763347	0.0237246	0.082008	0.686566
0.944317	785.824	4.31e+07	0.0934836	2.1903e-05	8.0252e-07	4.3379e-05	-0.000503805	0.274796	0.0927818	56.6798	141.183	1.59678	1055.64	51.6773	5.41269	0.170006	9.20695e-05	3514.63	4.50943	19.457	0.320797	19.7575	0.758633	19.7841	0.743075	60.2662	1.48338	13.1752	0.29023	0.333273	0.140177	0.182094	0.0684442	0.107464	0.066849	2.44777	0.378594	12.3163	0.725617	388.041	12.9854	1.75213	0.269122	17.7407	0.457507	0.670951	0.035363	0.0463903	0.617145
0.945382	781.265	4.295e+07	0.186666	2.1903e-05	8.0252e-07	4.3379e-05	-0.000503805	0.367472	0.182751	55.0217	139.143	1.42159	1089.67	56.4963	6.63046	0.254614	0.336106	3537.19	4.50943	21.3562	-0.00123065	19.4464	0.758633	19.5383	0.699604	60.7838	1.57526	13.6433	0.345203	0.185762	0.126111	0.182094	1.13974e-05	0.107464	0.106834	2.40856	0.498077	12.6548	0.765151	388.041	13.313	1.87142	0.171875	17.0788	0.503585	0.831285	0.0590862	0.0701354	0.492188
0.946447	790.382	4.125e+07	0.000301489	2.1903e-05	8.0252e-07	4.3379e-05	-0.000503805	0.183244	0.363522	55.6849	144.097	1.50779	1062.45	55.3489	6.03574	0.33783	0.168099	3514.63	4.50943	19.407	0.0792762	19.2484	0.823763	20.3304	0.63983	60.7838	1.70686	12.7852	0.389182	0.214918	0.126111	0.155374	0.0547016	0.272237	0.026611	2.64662	0.509456	12.683	0.725617	388.041	12.8762	1.78737	0.208378	17.588	0.433112	0.866612	0.035363	0.0701354	0.642137
0.947512	794.941	4.26e+07	0.0934836	2.1903e-05	0.0930857	4.3379e-05	-0.000503805	0.367472	0.182751	54.6901	149.634	1.24362	1072.65	54.431	6.63046	0.170006	0.0840956	3537.19	5.24059	17.5078	0.320797	19.305	0.823763	19.7022	0.889792	59.4899	1.68203	12.8892	0.218765	0.301519	0.083913	0.24876	0.0136699	0.18985	0.0800833	2.23772	0.404197	12.1753	0.595719	390.773	12.9854	1.84702	0.23262	17.9699	0.443954	0.600295	0.0237246	0.0938806	0.617145
0.948588	778.986	4.105e+07	0.000301489	2.1903e-05	8.0252e-07	4.3379e-05	-0.000503805	0.274796	0.272998	53.6952	140.6	1.06843	1099.87	57.4142	5.32773	0.170006	0.252103	3514.63	5.03889	18.2325	0.160065	18.8807	0.554747	19.8387	0.859906	60.7838	1.61499	13.3312	0.471641	0.11244	0.19644	0.235265	0.0956491	0.066413	0.0400987	2.30213	0.284714	12.0624	0.736912	388.041	13.1492	1.58404	0.220359	17.1552	0.538821	0.564968	0.0237246	0.105753	0.594931
0.949653	772.148	4.25e+07	0.186666	2.1903e-05	8.0252e-07	0.0922578	-0.000503805	0.183244	0.272998	55.3533	146.137	1.3326	1072.65	54.431	4.733	0.00106902	0.0840956	3514.63	6.65249	18.5324	0.0792762	20.3796	0.571738	19.7295	0.75666	60.2662	1.78632	12.9932	0.29023	0.185762	0.112045	0.222039	0.0684442	0.066413	0.0800833	2.1705	0.310318	11.2443	0.852691	390.773	13.0127	1.50271	0.23262	17.0533	0.503585	0.703561	0.0237246	0.0348004	0.52551
0.950718	788.103	4.235e+07	0.000301489	2.1903e-05	8.0252e-07	4.3379e-05	-0.000503805	0.274796	0.272998	54.0268	144.097	1.06843	1069.25	55.8078	6.29062	0.33783	0.0840956	3559.75	5.03889	17.2329	0.160065	19.3898	0.854912	20.6854	0.859906	61.3013	1.66713	13.3052	0.37269	0.185762	0.083913	0.208544	0.0547016	0.0800966	0.0533331	2.19851	0.418421	11.7803	0.917639	393.505	13.04	1.88497	0.196117	18.2754	0.606583	0.749759	0.0119747	0.0938806	0.52551
0.951782	778.986	4.31e+07	0.000301489	2.1903e-05	8.0252e-07	0.0922578	-0.000503805	0.642692	0.182751	52.7003	138.56	1.59678	1052.24	53.2836	4.90292	0.0856768	0.0840956	3537.19	5.03889	18.7323	0.320797	19.4746	0.823763	21.3136	0.63983	60.525	1.87819	12.8892	0.317716	0.244074	0.168309	0.168599	0.0819064	0.1488	0.0400987	2.25172	0.469628	11.2161	0.81598	390.773	12.5213	1.50271	0.208378	17.5371	0.316562	0.692691	0.0590862	0.0938806	0.583823
0.952847	788.103	4.145e+07	0.186666	2.1903e-05	8.0252e-07	4.3379e-05	-0.000503805	0.367472	0.45238	53.6952	140.017	1.24362	1065.85	56.0373	5.61093	0.0856768	0.168099	3537.19	5.4675	16.6581	0.160065	18.4282	0.886061	19.7841	0.626245	60.525	1.68203	12.7852	0.29023	0.214918	0.154243	0.155374	0.0547016	0.0387607	0.0533331	2.03887	0.310318	10.9622	0.878105	388.041	12.5759	1.76568	0.23262	17.7407	0.36264	0.670951	0.0590862	0.0348004	0.514403
0.953924	785.824	4.245e+07	0.0934836	2.1903e-05	8.0252e-07	4.3379e-05	-0.000503805	0.274796	0.0927818	55.3533	145.846	1.42159	1055.64	54.8899	4.19491	0.170006	0.0840956	3514.63	5.77005	18.1575	0.160065	19.1918	0.837921	18.7462	0.830019	60.7838	1.66713	13.6953	0.317716	0.185762	0.238638	0.235265	0.0409589	0.121147	0.0400987	2.36935	0.418421	12.1753	0.559008	385.309	13.313	1.82533	0.269122	16.7478	0.479191	0.728019	0.0590862	0.0938806	0.536617
0.954988	772.148	4.07e+07	0.279848	0.0933772	8.0252e-07	4.3379e-05	0.0931743	0.0914101	0.632874	51.7055	142.057	2.30032	1059.05	58.791	5.95077	0.00106902	0.168099	3537.19	5.24059	18.5324	0.0792762	18.8242	0.886061	20.3577	0.830019	62.0776	1.53801	13.8513	0.37269	0.229352	0.154243	0.168599	0.0409589	0.0937802	0.026611	2.33014	0.429801	12.0624	0.765151	390.773	13.2038	1.622	0.183857	18.199	0.479191	0.749759	0.0119747	0.105753	0.561609
[truncated: 2,794 more rows]
[truncated: 152 more columns]

## Sheet: Process_Transfected
Process Time (days)	18 (ppb)	21 (ppb)	22 (ppb)	23 (ppb)	24 (ppb)	25 (ppb)	26 (ppb)	27 (ppb)	28 (ppb)	29 (ppb)	30 (ppb)	31 (ppb)	32 (ppb)	33 (ppb)	34 (ppb)	35 (ppb)	36 (ppb)	37 (ppb)	38 (ppb)	39 (ppb)	40 (ppb)	41 (ppb)	42 (ppb)	43 (ppb)	44 (ppb)	45 (ppb)	46 (ppb)	47 (ppb)	48 (ppb)	49 (ppb)	50 (ppb)	51 (ppb)	52 (ppb)	53 (ppb)	54 (ppb)	55 (ppb)	56 (ppb)	57 (ppb)	58 (ppb)	59 (ppb)	60 (ppb)	61 (ppb)	62 (ppb)	63 (ppb)	64 (ppb)	65 (ppb)	66 (ppb)	67 (ppb)	68 (ppb)
[truncated: 8,799 more rows]
[truncated: 152 more columns]
